# Supplementary material for: A coordination polymer of CdII with benzene-1,3-dicarboxyl­ate and 1,4-bis­[1-(2-pyridylmeth­yl)benzimidazol-2-yl]butane
Source: Acta Crystallogr Sect E Struct Rep Online. 2009 Oct 28;65(Pt 11):m1460. doi: 10.1107/S1600536809043360 (PMC2971358; doi:10.1107/S1600536809043360)
Supplement: Supplementary file 2 [file e-65-m1460-Isup2.hkl]

#
# h,k,l, Fc-squared, Fo-squared, sigma(Fo-squared) and status flag
#
data_I
_shelx_title ' p1 in P1'
_shelx_refln_list_code          4
_shelx_F_calc_maximum      236.92
_exptl_crystal_F_000       764.00
_reflns_d_resolution_high  0.7705
 
loop_
 _symmetry_equiv_pos_as_xyz
 'x, y, z'
 '-x, -y, -z'
 
_cell_length_a     8.9990
_cell_length_b    10.0940
_cell_length_c    19.1350
_cell_angle_alpha  91.569
_cell_angle_beta   97.412
_cell_angle_gamma 107.297
 
_shelx_F_squared_multiplier     1.000
 
loop_
 _refln_index_h
 _refln_index_k
 _refln_index_l
 _refln_F_squared_calc
 _refln_F_squared_meas
 _refln_F_squared_sigma
 _refln_observed_status
   2   0   0     6823.77     6967.44     68.89 o
   3   0   0     3851.16     3694.38     39.17 o
   4   0   0     2416.88     2290.68     32.67 o
   5   0   0     8458.27     8912.62    107.83 o
   6   0   0     1898.34     1919.53     36.78 o
   7   0   0     1512.53     1584.27     62.72 o
   8   0   0      603.09      638.16     36.73 o
   9   0   0      371.92      349.37     95.37 o
  10   0   0      162.74      114.77     27.53 o
  11   0   0      106.33       22.07     41.38 o
 -11   1   0       10.71       22.04     19.61 o
 -10   1   0       38.37       26.44     27.92 o
  -9   1   0       15.50       14.22     15.78 o
  -8   1   0      369.47      363.23     72.36 o
  -7   1   0     1070.73     1195.37     53.25 o
  -6   1   0      668.72      641.01     49.73 o
  -5   1   0     2092.23     2074.86     36.12 o
  -4   1   0     3782.40     3842.85     52.05 o
  -3   1   0     4740.31     4932.44     59.52 o
  -2   1   0     3537.84     3132.81     33.68 o
   1   1   0     2097.07     1687.54     43.17 o
   2   1   0      592.21      578.30     10.14 o
   3   1   0      613.12      650.49     16.39 o
   4   1   0     3728.67     3884.48     42.96 o
   5   1   0      801.51      870.77     21.37 o
   6   1   0      979.90      929.10     22.51 o
   7   1   0      384.52      383.88     24.46 o
   8   1   0      158.16       98.52     35.73 o
   9   1   0      103.49       89.64     45.83 o
  10   1   0       84.98       28.55     22.84 o
 -11   2   0       31.94       45.87     47.50 o
 -10   2   0       81.08       63.01     30.56 o
  -9   2   0       46.05       41.35     26.35 o
  -8   2   0       24.91       68.24     23.07 o
  -7   2   0      123.34      139.92     16.97 o
  -6   2   0       65.97       84.92     13.65 o
  -5   2   0      919.70      938.84     23.18 o
  -4   2   0      535.86      574.24     40.45 o
  -3   2   0       64.05       71.06     10.79 o
  -2   2   0       31.01       41.56     18.18 o
   0   2   0     3246.11     3064.01     44.32 o
   1   2   0    36701.06    39346.23    604.08 o
   2   2   0     3221.78     3365.42     64.02 o
   3   2   0      186.52      216.05     12.59 o
   4   2   0      577.17      595.57     13.28 o
   5   2   0      237.92      277.28     10.86 o
   6   2   0      103.68      124.21     24.11 o
   7   2   0       67.94       42.91     16.11 o
   8   2   0        7.79        1.12     13.96 o
   9   2   0       77.13       69.43     31.36 o
  10   2   0       14.83       48.98     63.09 o
 -11   3   0       80.93       93.06     36.45 o
 -10   3   0      120.58      111.70     23.66 o
  -9   3   0      132.21       95.90     27.80 o
  -8   3   0      180.55      135.45     42.30 o
  -7   3   0      728.02      770.75     40.63 o
  -6   3   0      897.49     1089.88     65.31 o
  -5   3   0     3469.22     3639.09     59.04 o
  -4   3   0     2725.16     2833.24     46.16 o
  -3   3   0     3144.59     2861.52     61.60 o
  -2   3   0      880.73      856.12     37.11 o
   0   3   0     9474.01     9633.43    116.92 o
   1   3   0    11336.66    12271.56    133.02 o
   2   3   0     2426.20     2400.29     26.80 o
   3   3   0       58.45       55.89      5.59 o
   4   3   0      201.18      207.34     10.68 o
   5   3   0      457.51      442.98     17.70 o
   6   3   0        0.41       21.72     21.82 o
   7   3   0      135.70      114.53     14.41 o
   8   3   0       54.59       81.28     26.15 o
   9   3   0       12.21       34.33     30.21 o
 -11   4   0      151.68       97.67     35.43 o
 -10   4   0      302.23      255.73     37.04 o
  -9   4   0      573.48      611.37     32.18 o
  -8   4   0      831.83      860.06     32.81 o
  -7   4   0      417.11      458.58     28.14 o
  -6   4   0     1201.63     1300.28     35.90 o
  -5   4   0     2456.49     2369.77     45.02 o
  -4   4   0     3192.52     3293.47     94.63 o
  -3   4   0     8543.34     8918.16    216.72 o
  -2   4   0     7511.77     7417.08    172.56 o
  -1   4   0     5156.70     5398.57     76.84 o
   0   4   0    18699.35    18627.48    323.45 o
   1   4   0    12488.63    12690.29    183.70 o
   2   4   0       77.10       82.47      6.58 o
   3   4   0      349.66      320.62      9.48 o
   4   4   0      341.22      320.51     21.71 o
   5   4   0     1611.10     1586.70     49.26 o
   6   4   0     1410.70     1247.15     85.31 o
   7   4   0      558.92      441.63     86.67 o
   8   4   0       97.91       63.29     42.10 o
   9   4   0       61.61       -3.88     29.54 o
 -11   5   0       28.06        9.59     22.45 o
 -10   5   0      250.66      313.22     66.05 o
  -9   5   0      120.73       90.72     25.17 o
  -8   5   0      349.11      397.74     46.76 o
  -7   5   0     1232.55     1263.85     38.99 o
  -6   5   0     1344.50     1439.67     70.32 o
  -5   5   0     2583.42     2585.80     48.24 o
  -4   5   0      475.34      479.46     38.59 o
  -3   5   0      812.78      800.45     41.93 o
  -2   5   0     3600.09     3660.69     58.04 o
  -1   5   0     4124.24     4253.27     68.27 o
   0   5   0     2439.86     2491.49     44.01 o
   1   5   0      561.87      543.71     22.38 o
   2   5   0      292.50      281.10     14.20 o
   3   5   0     1650.95     1558.91     29.70 o
   4   5   0     1144.97     1078.47     42.24 o
   5   5   0      578.43      644.79     50.50 o
   6   5   0      600.86      733.92     59.30 o
   7   5   0      167.54      142.33     33.40 o
   8   5   0       74.50      109.27     49.20 o
 -11   6   0        7.69       -6.72     34.51 o
 -10   6   0        6.20       -7.34     20.19 o
  -9   6   0       17.57       34.21     23.75 o
  -8   6   0       43.23       51.84     15.16 o
  -7   6   0       16.12        4.62     15.60 o
  -6   6   0      278.53      257.13     20.74 o
  -5   6   0      141.24      140.27     21.89 o
  -4   6   0       64.46       84.61     17.44 o
  -3   6   0       37.07       63.13     26.34 o
  -2   6   0      477.74      491.52     17.27 o
  -1   6   0     1490.79     1524.22     28.46 o
   0   6   0       19.96       12.09     11.58 o
   1   6   0        6.95        6.91     13.90 o
   2   6   0       35.99       43.80      9.86 o
   3   6   0     1710.51     1664.22     49.63 o
   4   6   0      742.83      701.37     37.76 o
   5   6   0       90.07       94.71     36.34 o
   6   6   0      142.82       90.70     46.39 o
   7   6   0       34.52       61.56     32.36 o
   8   6   0       41.78       29.20     34.16 o
 -11   7   0       51.68       29.95     24.51 o
 -10   7   0       22.95       12.25     31.36 o
  -9   7   0       96.00       69.27     35.07 o
  -8   7   0      240.68      214.06     59.38 o
  -7   7   0      202.71      187.46     19.51 o
  -6   7   0       38.68       40.57     29.87 o
  -5   7   0       63.74      111.33     37.85 o
  -4   7   0      543.18      516.05     33.40 o
  -3   7   0        1.77       23.60      9.35 o
  -2   7   0      259.18      232.55     23.76 o
  -1   7   0      173.91      210.23     15.68 o
   0   7   0       32.06       49.41     11.69 o
   1   7   0      714.48      745.32     28.77 o
   2   7   0        0.16        6.19      7.26 o
   3   7   0        2.25        1.64      6.67 o
   4   7   0        0.09        8.83     46.20 o
   5   7   0        0.73      -15.76     19.94 o
   6   7   0        1.52       -9.77     26.80 o
   7   7   0       10.74       69.77     70.51 o
 -10   8   0      116.66      113.59     27.66 o
  -9   8   0      297.11      118.61    165.32 o
  -8   8   0      672.39      434.48    146.21 o
  -7   8   0      603.31      481.53    156.42 o
  -6   8   0      583.10      543.48    161.24 o
  -5   8   0     1413.82     1373.13     52.88 o
  -4   8   0     1413.58     1382.99     50.58 o
  -3   8   0     3072.66     3006.90     58.54 o
  -2   8   0     3403.28     3589.87     57.96 o
  -1   8   0     1461.69     1411.38     53.94 o
   0   8   0     1658.27     1765.51     35.71 o
   1   8   0      422.33      470.61     21.79 o
   2   8   0      288.70      294.76     34.09 o
   3   8   0      466.44      388.32     52.60 o
   4   8   0      678.26      781.53     87.58 o
   5   8   0      177.78      176.64     68.65 o
   6   8   0       94.44      138.79     44.90 o
 -10   9   0      287.59      290.79     35.56 o
  -9   9   0      449.95      544.88     46.84 o
  -8   9   0      346.63      426.88     41.38 o
  -7   9   0      686.70      674.49     35.90 o
  -6   9   0     1000.88      972.99    131.55 o
  -5   9   0     2170.06     2009.03    125.97 o
  -4   9   0     2129.07     2029.27     75.19 o
  -3   9   0      719.07      691.90     30.21 o
  -2   9   0      608.37      641.52     22.57 o
  -1   9   0     1756.22     1895.96     42.38 o
   0   9   0     1768.96     1755.63     72.43 o
   1   9   0      977.41     1006.39     31.19 o
   2   9   0      480.93      494.81     57.78 o
   3   9   0      445.79      565.55     77.93 o
   4   9   0      668.58      663.52     59.38 o
   5   9   0      135.23      122.46     71.99 o
  -9  10   0      124.45      120.05     61.05 o
  -8  10   0       57.53       40.62     38.62 o
  -7  10   0      163.01      223.72     46.83 o
  -6  10   0      102.82      119.18     38.36 o
  -5  10   0      555.03      553.08     83.04 o
  -4  10   0      428.18      459.58     29.35 o
  -3  10   0      327.63      384.57     28.35 o
  -2  10   0      224.57      302.33     23.56 o
  -1  10   0      150.90      147.92     16.04 o
   0  10   0      197.52      263.14     37.44 o
   1  10   0      201.14      166.60     38.59 o
   2  10   0      113.22       93.52     52.32 o
   3  10   0      258.76      176.27     66.05 o
   4  10   0      203.60      149.18     73.85 o
  -8  11   0       38.50       87.83     27.52 o
  -7  11   0       14.62       -5.19     25.12 o
  -6  11   0       22.65       11.24     22.82 o
  -5  11   0        2.11      -18.26     51.77 o
  -4  11   0       13.25       21.57     16.43 o
  -3  11   0      130.72      134.45     22.27 o
  -2  11   0        4.68        5.16     16.26 o
  -1  11   0       81.24       59.64     28.63 o
   0  11   0       15.55       34.44     17.41 o
   1  11   0        7.50       -9.28     41.56 o
   2  11   0        2.68        9.28     46.39 o
  -7  12   0      244.01      255.32     54.15 o
  -6  12   0      524.91      559.68     57.52 o
  -5  12   0      551.24      697.81     44.45 o
  -4  12   0      595.24      665.65     54.77 o
  -3  12   0      599.85      653.27     35.62 o
  -2  12   0      820.25      843.01     48.14 o
  -1  12   0      288.97      291.59     35.45 o
   0  12   0      102.16       53.82     24.06 o
   1  12   0      163.57      128.03     60.49 o
  -4  13   0      700.66      760.39     61.25 o
  -3  13   0      387.59      391.86     35.29 o
   3 -13   1       38.32       32.29     32.25 o
   4 -13   1        5.11       19.89     33.80 o
  -1 -12   1      146.77       99.45     56.78 o
   0 -12   1      351.66      389.28     32.54 o
   1 -12   1      489.95      519.69     33.32 o
   2 -12   1      544.44      655.28     85.09 o
   3 -12   1      639.94      657.65     93.70 o
   4 -12   1      556.63      668.63     55.46 o
   5 -12   1      197.04      256.29     41.93 o
   6 -12   1      209.59       85.30     66.43 o
   7 -12   1      232.09      185.18     91.10 o
  -3 -11   1      220.11      163.65     70.51 o
  -2 -11   1      293.71      207.81     66.43 o
  -1 -11   1      555.79      515.61     43.43 o
   0 -11   1      575.30      555.54     29.99 o
   1 -11   1      589.08      601.02     31.33 o
   2 -11   1      653.12      621.06     35.26 o
   3 -11   1      648.92      621.19     35.23 o
   4 -11   1      823.41      783.36     58.87 o
   5 -11   1      610.89      640.05     40.95 o
   6 -11   1      951.68     1116.57     55.64 o
   7 -11   1      429.41      332.21    201.69 o
   8 -11   1      187.31      237.68     54.27 o
  -4 -10   1      109.21       38.97     58.63 o
  -3 -10   1       39.91       48.61     53.81 o
  -2 -10   1      104.83       63.61     14.89 o
  -1 -10   1      188.40      216.36     20.30 o
   0 -10   1      607.49      595.22     27.87 o
   1 -10   1      236.16      241.24     22.05 o
   2 -10   1      567.61      632.50     33.71 o
   3 -10   1      236.71      260.79     18.52 o
   4 -10   1      132.25      135.33     15.96 o
   5 -10   1      671.01      468.39    105.91 o
   6 -10   1      988.89     1096.50     92.96 o
   7 -10   1      431.32      393.94     40.05 o
   8 -10   1      180.66      212.37     49.56 o
   9 -10   1      238.18      214.35     39.33 o
  -5  -9   1        1.87       53.07     37.48 o
  -4  -9   1       32.13      132.11     64.20 o
  -3  -9   1       39.34       19.45     10.37 o
  -2  -9   1       60.58       45.94     15.04 o
  -1  -9   1       20.28       22.73     13.38 o
   0  -9   1       39.93       71.44     15.92 o
   1  -9   1      173.27      234.42     25.78 o
   2  -9   1       76.52       53.06     15.30 o
   3  -9   1       93.95      137.50     18.50 o
   4  -9   1        0.90        7.11      9.29 o
   5  -9   1        9.87       59.84     22.31 o
   6  -9   1      116.70       91.82     25.64 o
   7  -9   1      108.86       59.72     44.72 o
   8  -9   1       12.18       55.54     39.09 o
   9  -9   1        8.89       -2.22     24.29 o
  10  -9   1       48.70       50.22     44.41 o
  -6  -8   1       43.74       46.76     64.20 o
  -5  -8   1       70.92      118.38     62.72 o
  -4  -8   1      177.46      208.56     39.34 o
  -3  -8   1      551.55      553.99     27.04 o
  -2  -8   1      161.64      237.34     25.61 o
  -1  -8   1      397.37      428.07     78.12 o
   0  -8   1     1138.29     1212.71     38.88 o
   1  -8   1     2822.30     2839.57     51.95 o
   2  -8   1     2760.79     2780.82     52.09 o
   3  -8   1      399.00      407.21     30.12 o
   4  -8   1      487.16      456.08     29.65 o
   5  -8   1      346.50      452.28     40.70 o
   6  -8   1      730.84      749.17     32.65 o
   7  -8   1     1025.44      903.57    102.42 o
   8  -8   1      224.94      259.75     33.27 o
   9  -8   1       94.09       80.53     24.65 o
  10  -8   1       85.20       70.85     48.98 o
  -7  -7   1      132.85      129.98     53.79 o
  -6  -7   1      283.46      288.66     43.05 o
  -5  -7   1      186.94      205.18     44.86 o
  -4  -7   1      723.86      573.00    111.34 o
  -3  -7   1     1795.27     1701.00     65.31 o
  -2  -7   1     1086.94     1086.94     30.53 o
  -1  -7   1     1755.01     1747.93     42.52 o
   0  -7   1     1832.52     1899.81     46.20 o
   1  -7   1     2451.85     2592.35     54.28 o
   2  -7   1     1943.08     1858.80     30.95 o
   3  -7   1     3108.27     2751.24     47.48 o
   4  -7   1     1168.52     1168.73     55.33 o
   5  -7   1     1686.30     1426.60    153.82 o
   6  -7   1     2280.33     2186.49     73.85 o
   7  -7   1     1104.37      917.65    154.93 o
   8  -7   1      317.34      255.99     79.44 o
   9  -7   1      360.66      378.51    104.28 o
  10  -7   1      165.51      174.41     36.37 o
  11  -7   1       93.21      143.45     36.00 o
  -8  -6   1       37.66       19.13     39.34 o
  -7  -6   1      116.49      113.41     47.74 o
  -6  -6   1       86.86      121.01     26.37 o
  -5  -6   1       27.96       21.89     30.96 o
  -4  -6   1      895.77      735.97     83.69 o
  -3  -6   1      398.98      408.67     16.60 o
  -2  -6   1      214.98      142.23     22.07 o
  -1  -6   1      741.60      708.11     43.14 o
   0  -6   1     1070.04     1053.46     29.53 o
   1  -6   1     2678.98     2629.97     50.02 o
   2  -6   1      482.20      476.49     18.13 o
   3  -6   1     1073.89     1073.21     20.99 o
   4  -6   1      793.28      639.21    394.10 o
   5  -6   1      970.63      873.19     22.27 o
   6  -6   1     1363.41     1238.66     24.53 o
   7  -6   1      895.30      876.32     50.10 o
   8  -6   1      172.42      169.43     18.77 o
   9  -6   1      398.45      325.72     27.12 o
  10  -6   1      215.22      128.34     70.86 o
  11  -6   1      185.91      150.35     34.45 o
  -8  -5   1        0.05       -5.23     23.38 o
  -7  -5   1       35.94       17.65     36.07 o
  -6  -5   1        1.59        2.22     16.01 o
  -5  -5   1       44.85       49.34      7.64 o
  -4  -5   1       72.08       57.29      8.52 o
  -3  -5   1      297.75      291.18     13.34 o
  -2  -5   1       72.79       78.67     12.80 o
  -1  -5   1      319.07      337.51     15.16 o
   0  -5   1       67.70       74.09     16.06 o
   1  -5   1      331.75      312.93     12.92 o
   2  -5   1     1503.51     1605.00     34.33 o
   3  -5   1       40.37       14.95     26.72 o
   4  -5   1      261.03      263.85     34.88 o
   5  -5   1      906.23      974.25     41.01 o
   6  -5   1       79.05       67.91     15.79 o
   7  -5   1       69.60       65.88     19.30 o
   8  -5   1      413.78      392.07     26.72 o
   9  -5   1       66.32       65.02     27.84 o
  10  -5   1       88.21       41.81     19.32 o
  11  -5   1       38.62       17.02     19.80 o
  -9  -4   1       64.51       71.62     69.02 o
  -8  -4   1       28.07       43.16     29.90 o
  -7  -4   1      335.29      346.52     75.07 o
  -6  -4   1        8.73      -13.77     13.77 o
  -5  -4   1        8.78       12.97      8.78 o
  -4  -4   1      191.08      181.64     17.25 o
  -3  -4   1      275.67      253.62      9.31 o
  -2  -4   1     2288.82     2264.88     31.04 o
  -1  -4   1        1.07        7.06      6.82 o
   0  -4   1      286.92      252.04      9.57 o
   1  -4   1     2480.48     2493.14     43.82 o
   2  -4   1     4714.09     5083.26     92.03 o
   3  -4   1     1458.05     1476.22     55.29 o
   4  -4   1       70.64      137.01     28.57 o
   5  -4   1        0.33       -3.20     10.50 o
   6  -4   1      198.69      238.37     18.13 o
   7  -4   1     1011.87     1047.48     36.59 o
   8  -4   1      275.29      331.46     34.14 o
   9  -4   1       36.12       61.06     24.32 o
  10  -4   1        3.94       -3.20     23.17 o
  11  -4   1        3.50        9.96     19.44 o
  -9  -3   1       79.37       63.83     62.34 o
  -8  -3   1      120.65       73.78     26.57 o
  -7  -3   1      288.33      250.52     20.23 o
  -6  -3   1      925.17      920.58     24.53 o
  -5  -3   1     1326.13     1249.88     26.01 o
  -4  -3   1     1271.20     1297.40     21.31 o
  -3  -3   1     2981.45     3137.52     41.91 o
  -2  -3   1     6239.53     6370.82     70.34 o
  -1  -3   1       14.65       21.45      6.99 o
   0  -3   1     2954.46     2953.00     36.42 o
   1  -3   1     1338.14     1406.90     27.83 o
   3  -3   1    11392.34    11948.22    185.91 o
   4  -3   1     3603.41     3533.53     73.66 o
   5  -3   1     1248.95     1260.47     29.33 o
   6  -3   1     1936.24     2031.85     46.99 o
   7  -3   1      594.62      662.33     31.29 o
   8  -3   1       55.45       38.45     20.76 o
   9  -3   1       88.72       83.89     26.61 o
  10  -3   1      104.40      100.70     31.72 o
  11  -3   1       57.54       46.01     21.22 o
 -10  -2   1       18.07       50.84     63.83 o
  -9  -2   1      102.57      124.21     55.11 o
  -8  -2   1      216.78      228.96     82.48 o
  -7  -2   1      582.82      586.94     41.56 o
  -6  -2   1      697.59      673.37     35.99 o
  -5  -2   1     1091.31     1138.20     44.40 o
  -4  -2   1      705.70      647.79     15.80 o
  -3  -2   1     4634.75     4469.12     78.26 o
  -2  -2   1     4461.92     4919.47    137.46 o
  -1  -2   1     5567.97     5504.89    118.70 o
   0  -2   1    20537.49    21992.68    261.08 o
   1  -2   1      213.02      160.71      6.11 o
   2  -2   1     7584.67     7081.61    122.83 o
   3  -2   1      220.72      222.09     14.98 o
   4  -2   1     3034.84     2732.25     99.82 o
   5  -2   1     3506.57     3579.91     58.83 o
   6  -2   1     1843.28     1897.73     39.14 o
   7  -2   1      938.42     1008.95     30.96 o
   8  -2   1      187.06      200.86     27.11 o
   9  -2   1      386.66      405.58     36.56 o
  10  -2   1      475.00      563.38     35.73 o
  11  -2   1      106.58      110.84     26.30 o
 -10  -1   1        0.03       16.90     27.73 o
  -9  -1   1       70.85       68.21     22.70 o
  -8  -1   1      158.86      164.06     29.69 o
  -7  -1   1      185.87      243.76     19.87 o
  -6  -1   1      598.30      621.05     18.81 o
  -5  -1   1      991.11     1014.78     23.28 o
  -4  -1   1       62.54       68.40     10.71 o
  -3  -1   1     4361.34     4208.20     47.11 o
  -2  -1   1       28.31       44.98      6.69 o
  -1  -1   1    17016.81    16767.96    359.78 o
   2  -1   1    20317.04    19100.54    255.88 o
   3  -1   1       11.90       22.62      8.20 o
   4  -1   1     1677.80     1636.57     23.34 o
   5  -1   1      568.25      631.38     20.27 o
   6  -1   1     1121.94     1160.31     23.39 o
   7  -1   1      441.88      490.23     29.86 o
   8  -1   1      124.22      170.29     38.59 o
   9  -1   1      610.96      602.43     41.75 o
  10  -1   1      214.81       90.58     51.51 o
  11  -1   1       94.09       67.94     34.58 o
 -11   0   1       63.50       19.31     25.62 o
 -10   0   1       41.98       23.54     28.76 o
  -9   0   1       14.19        8.62     20.60 o
  -8   0   1       40.91       46.03     18.26 o
  -7   0   1      383.48      401.95     30.28 o
  -6   0   1       59.86       63.51     24.94 o
  -5   0   1        1.44        1.68      6.96 o
  -4   0   1      142.08      188.96     21.71 o
  -3   0   1      103.84       87.06      7.75 o
  -2   0   1    15172.59    14783.28    165.28 o
   2   0   1       64.28       59.15      8.10 o
   3   0   1        3.60        8.47      7.51 o
   4   0   1      449.96      553.46     21.39 o
   5   0   1      251.93      239.37     16.15 o
   6   0   1        8.65        6.90     17.09 o
   7   0   1       69.80       69.98     14.54 o
   8   0   1        4.59      -13.00     15.31 o
   9   0   1       44.07       26.41     19.75 o
  10   0   1       24.30        3.42     14.39 o
 -11   1   1       45.78       49.25     35.31 o
 -10   1   1       76.13       52.15     30.84 o
  -9   1   1      131.11      118.64     29.87 o
  -8   1   1      652.95      741.57     39.85 o
  -7   1   1     1226.37     1245.51     34.80 o
  -6   1   1     2868.71     3131.87     53.78 o
  -5   1   1     6009.20     5962.23    125.65 o
  -4   1   1     2675.34     2790.32     41.53 o
  -3   1   1     4380.22     4637.83     51.77 o
  -2   1   1       22.26       83.33     31.91 o
   1   1   1    17886.96    18915.02    313.45 o
   2   1   1     3403.26     3401.57     32.33 o
   3   1   1     2185.49     1913.50     27.92 o
   4   1   1     2691.64     2724.69     40.27 o
   5   1   1      224.42      236.22     17.20 o
   6   1   1      330.95      322.22     17.27 o
   7   1   1      389.12      388.49     24.48 o
   8   1   1       30.29       15.58     13.62 o
   9   1   1       39.79        9.75     16.12 o
  10   1   1      109.60       46.97     22.78 o
 -11   2   1       46.28       50.60     24.39 o
 -10   2   1       96.88       82.03     31.62 o
  -9   2   1      156.15      221.01     32.60 o
  -8   2   1     1391.99     1452.24     53.17 o
  -7   2   1     1137.80     1126.34     33.64 o
  -6   2   1     1333.18     1328.46     47.92 o
  -5   2   1     2719.11     2589.29     70.45 o
  -4   2   1     1535.06     1532.71     27.71 o
  -3   2   1     9344.09     9447.15    156.63 o
  -2   2   1     3072.42     2906.48     63.64 o
  -1   2   1      281.46      308.58     20.04 o
   0   2   1    16027.21    15395.60    397.26 o
   1   2   1     3373.65     3131.01     33.46 o
   2   2   1      379.36      342.16     16.87 o
   3   2   1     2048.45     1939.08     52.47 o
   4   2   1     1916.88     1895.36     32.64 o
   5   2   1     1943.53     1974.33     39.78 o
   6   2   1      642.13      717.87     28.95 o
   7   2   1      611.45      648.66     30.09 o
   8   2   1       54.27       32.18     18.46 o
   9   2   1      313.85      281.80     72.52 o
  10   2   1      162.98      145.84     71.99 o
 -11   3   1       15.46        9.43     17.90 o
 -10   3   1       94.23      103.90     23.63 o
  -9   3   1      174.20      180.08     31.21 o
  -8   3   1      703.31      789.97     65.87 o
  -7   3   1      827.80      908.28     38.29 o
  -6   3   1      254.71      315.28     51.58 o
  -5   3   1      114.64      108.40     26.51 o
  -4   3   1     1749.72     1685.50     41.46 o
  -3   3   1     3387.55     3487.82     57.21 o
  -2   3   1     4618.45     4187.44    100.20 o
  -1   3   1     3988.72     4186.70     91.29 o
   0   3   1     8892.68     8888.21    135.64 o
   1   3   1      688.38      716.59     19.94 o
   2   3   1     1067.22      989.96     64.58 o
   3   3   1     1715.55     1554.28     52.45 o
   4   3   1     1734.01     1841.98     27.39 o
   5   3   1     1247.06     1307.02     23.93 o
   6   3   1      569.47      513.56     26.95 o
   7   3   1      336.10      340.54     58.11 o
   8   3   1      153.65      100.16     23.51 o
   9   3   1       84.70       93.05     34.11 o
 -11   4   1        2.21       23.56     43.60 o
 -10   4   1        5.28        2.62     23.88 o
  -9   4   1        1.91        3.40     28.20 o
  -8   4   1      785.78      882.25     41.80 o
  -7   4   1        4.30       36.44     14.63 o
  -6   4   1        5.27        5.52     10.72 o
  -5   4   1      425.12      483.61     16.33 o
  -4   4   1      793.61      881.72     46.02 o
  -3   4   1     3434.89     3743.24     99.82 o
  -2   4   1       19.40       49.73     11.50 o
  -1   4   1      303.37      330.65     22.27 o
   0   4   1      149.13      124.55      9.24 o
   1   4   1       27.28       39.40      7.41 o
   2   4   1        4.50        7.94      6.13 o
   3   4   1      272.05      304.25     39.52 o
   4   4   1        8.60       12.99     22.04 o
   5   4   1      203.60      250.73     28.04 o
   6   4   1        4.24      -15.74     22.34 o
   7   4   1       14.85       25.83     25.62 o
   8   4   1       98.14      125.06     46.45 o
   9   4   1       44.60       40.77     32.46 o
 -11   5   1       84.08       52.87     31.47 o
 -10   5   1      133.59      105.30     30.79 o
  -9   5   1      333.84      347.07     28.43 o
  -8   5   1      867.01      832.17     33.17 o
  -7   5   1     2139.71     2209.58     64.34 o
  -6   5   1      862.60      831.60     34.73 o
  -5   5   1     1907.91     1944.91     56.41 o
  -4   5   1      243.20      218.95     19.67 o
  -3   5   1     1094.76      982.66     46.02 o
  -2   5   1     1840.35     1935.63     58.63 o
  -1   5   1     2145.04     2034.96     38.44 o
   0   5   1     2473.53     2439.80     38.54 o
   1   5   1     2585.82     2717.78     44.64 o
   2   5   1     1806.20     1824.47     49.37 o
   3   5   1        0.75      -30.06     31.91 o
   4   5   1      559.44      602.71     44.47 o
   5   5   1       10.93        6.38     19.61 o
   6   5   1       97.20       67.84     27.09 o
   7   5   1      122.54      142.48     46.70 o
   8   5   1        2.95       -4.02     27.76 o
 -11   6   1      106.93       89.23     43.05 o
 -10   6   1      258.22      273.93     34.55 o
  -9   6   1      541.72      532.98     35.95 o
  -8   6   1      893.04      809.50     44.69 o
  -7   6   1     2063.95     1980.11     45.17 o
  -6   6   1     1678.83     1618.64     40.46 o
  -5   6   1     1340.07     1308.85     66.43 o
  -4   6   1      489.57      592.64     28.57 o
  -3   6   1     1959.52     1797.21     64.94 o
  -2   6   1     3841.42     4029.11     69.47 o
  -1   6   1     1508.17     1515.77     43.33 o
   0   6   1     1567.98     1764.71     31.43 o
   1   6   1     1148.45     1237.08     26.71 o
   2   6   1      697.04      713.20     15.81 o
   3   6   1      104.64       94.63     41.19 o
   4   6   1      302.24      329.36     30.85 o
   5   6   1      434.40      435.67     60.67 o
   6   6   1       74.67       94.67     25.06 o
   7   6   1      106.79      121.87     36.53 o
   8   6   1       33.30      137.31     80.16 o
 -11   7   1       63.18       77.19     60.49 o
 -10   7   1       73.37       61.35     24.16 o
  -9   7   1      189.71      181.64     87.58 o
  -8   7   1      353.83      341.09     31.03 o
  -7   7   1      577.56      610.65     59.75 o
  -6   7   1     1124.82     1035.36     47.50 o
  -5   7   1      902.10      957.05     63.46 o
  -4   7   1      310.81      285.00     25.23 o
  -3   7   1     2026.25     2103.33     45.07 o
  -2   7   1     2569.83     2719.61     42.97 o
  -1   7   1     2070.33     2047.86     37.62 o
   0   7   1     1086.45     1136.81     25.41 o
   1   7   1      554.02      622.82     22.07 o
   2   7   1      644.62      682.39     19.49 o
   3   7   1      518.06      666.49     43.42 o
   4   7   1      762.02      865.39     82.38 o
   5   7   1      200.11      268.67     68.65 o
   6   7   1      219.01      222.29     76.07 o
   7   7   1       53.66       28.20     37.11 o
 -10   8   1       68.94       40.82     55.29 o
  -9   8   1       31.69      107.99     35.25 o
  -8   8   1       55.20       14.51     17.33 o
  -7   8   1       93.66       52.89     18.53 o
  -6   8   1       67.55       67.91     25.23 o
  -5   8   1      126.33       81.64     38.97 o
  -4   8   1       18.38        4.45     18.80 o
  -3   8   1      208.18      239.35     20.73 o
  -2   8   1     1835.03     1881.36     41.42 o
  -1   8   1      771.72      802.37     25.68 o
   0   8   1       31.20       32.15     12.29 o
   1   8   1      184.00      224.83     13.49 o
   2   8   1       35.44       21.77     11.04 o
   3   8   1      202.89      121.72     52.32 o
   4   8   1      337.77      309.86     44.16 o
   5   8   1       40.09       14.10     53.81 o
   6   8   1       65.26      127.66     75.70 o
 -10   9   1       34.20       70.04     33.66 o
  -9   9   1       34.24       56.34     31.00 o
  -8   9   1      107.56        6.02     64.01 o
  -7   9   1      422.50      299.37    112.44 o
  -6   9   1      413.68      407.96    113.37 o
  -5   9   1      158.87      130.14     24.96 o
  -4   9   1       84.05      131.51     34.32 o
  -3   9   1       11.42        5.78      9.82 o
  -2   9   1      525.90      524.15     25.23 o
  -1   9   1      654.32      765.77     27.71 o
   0   9   1      112.05      114.30     17.98 o
   1   9   1      190.41      192.31     27.83 o
   2   9   1       14.51        6.60      9.96 o
   3   9   1        3.33       19.30     47.13 o
   4   9   1       20.34       46.39     58.63 o
   5   9   1        1.56      -27.83     37.11 o
  -9  10   1      541.13      494.40     49.43 o
  -8  10   1      453.64      535.18     87.76 o
  -7  10   1      308.65      290.88     36.22 o
  -6  10   1     1168.91      896.36    195.02 o
  -5  10   1      591.20      532.28     33.18 o
  -4  10   1      940.91      890.06     32.89 o
  -3  10   1      589.52      580.05     25.16 o
  -2  10   1      495.40      520.64     27.83 o
  -1  10   1     1374.71     1376.90     62.57 o
   0  10   1      316.32      303.27     23.86 o
   1  10   1      199.16      215.35     16.60 o
   2  10   1      111.58       79.04     52.70 o
   3  10   1       56.18      -11.13     49.73 o
   4  10   1       81.57       74.22     66.05 o
  -8  11   1      432.67      284.92    191.11 o
  -7  11   1      576.95      595.73    309.31 o
  -6  11   1      461.13      436.90     39.46 o
  -5  11   1      640.92      492.58     76.15 o
  -4  11   1      698.98      715.96     34.14 o
  -3  11   1      365.48      395.30     28.67 o
  -2  11   1      746.06      739.10     28.72 o
  -1  11   1      438.69      496.76     28.58 o
   0  11   1      657.38      631.92     29.80 o
   1  11   1      248.89      214.49     61.60 o
   2  11   1       79.30      122.83     61.60 o
  -7  12   1       57.75       65.65     30.69 o
  -6  12   1       54.10       93.75     41.75 o
  -5  12   1      292.64      367.85     50.13 o
  -4  12   1      113.92       88.51     22.87 o
  -3  12   1       92.93       60.81     22.66 o
  -2  12   1      166.40      186.51     51.83 o
  -1  12   1      179.93      246.80     70.42 o
   0  12   1       91.52       68.65     49.73 o
   1  12   1       68.22       42.68     54.55 o
  -4  13   1       29.66       10.80     38.41 o
  -3  13   1        3.32       38.39     24.49 o
   3 -13   2      595.40      594.60     41.13 o
   4 -13   2      322.34      375.30     88.51 o
  -1 -12   2       25.14        5.94     25.61 o
   0 -12   2        0.94        9.70     18.27 o
   1 -12   2       47.22       73.89     22.70 o
   2 -12   2      201.21      183.08     27.41 o
   3 -12   2       90.62       86.71     25.34 o
   4 -12   2      100.36      110.87     64.94 o
   5 -12   2      329.48      452.78     72.92 o
   6 -12   2      230.42      292.28     57.71 o
   7 -12   2       23.66      -11.17     38.15 o
  -3 -11   2       10.90      -21.15     54.92 o
  -2 -11   2       25.27        2.23     41.56 o
  -1 -11   2      164.98      117.22     21.33 o
   0 -11   2       44.76        6.92     16.54 o
   1 -11   2        0.71       15.85     17.42 o
   2 -11   2        0.71      -18.43     18.43 o
   3 -11   2       95.98       76.56     18.96 o
   4 -11   2       81.34       45.15     19.45 o
   5 -11   2       21.41       36.86     44.16 o
   6 -11   2        1.64       39.00     26.64 o
   7 -11   2       17.69       27.22     39.89 o
   8 -11   2        0.64      -33.57     36.18 o
  -4 -10   2       45.83       36.00     58.63 o
  -3 -10   2      252.87      263.85     67.91 o
  -2 -10   2      222.86      222.08     41.85 o
  -1 -10   2      586.46      580.25     31.19 o
   0 -10   2      570.10      601.38     32.32 o
   1 -10   2       47.17       39.88     13.58 o
   2 -10   2      177.24      245.20     52.55 o
   3 -10   2      405.21      393.51     22.95 o
   4 -10   2      766.90      663.57     65.33 o
   5 -10   2      383.12      422.05     46.53 o
   6 -10   2      280.79      309.38     98.71 o
   7 -10   2      278.89      221.11     47.23 o
   8 -10   2       72.68       91.98     54.74 o
   9 -10   2       94.20      105.02     61.05 o
  -5  -9   2       76.89       78.67     66.43 o
  -4  -9   2      195.17      164.40     38.97 o
  -3  -9   2      431.82      410.65     49.89 o
  -2  -9   2      519.97      507.50     28.04 o
  -1  -9   2     1379.06     1381.18     47.94 o
   0  -9   2      543.82      522.17     42.30 o
   1  -9   2     1133.91     1161.41     33.65 o
   2  -9   2      249.32      249.96     16.88 o
   3  -9   2     1464.47     1469.19     34.60 o
   4  -9   2     1913.23     1713.69    135.58 o
   5  -9   2      830.50      788.12     39.62 o
   6  -9   2     1732.30     1767.41     67.35 o
   7  -9   2      531.91      529.17     45.46 o
   8  -9   2      332.53      391.82     52.62 o
   9  -9   2      574.84      509.62     46.47 o
  10  -9   2      292.50      345.44     45.55 o
  -6  -8   2       44.15       76.90     47.76 o
  -5  -8   2       13.26       29.46     37.92 o
  -4  -8   2      415.04      303.99     65.76 o
  -3  -8   2      780.18      774.74     49.80 o
  -2  -8   2      661.24      661.84     25.89 o
  -1  -8   2      154.67      180.39     22.65 o
   0  -8   2      325.13      352.01     25.65 o
   1  -8   2      640.93      651.88     64.76 o
   2  -8   2     3444.40     3508.35     71.68 o
   3  -8   2     2966.24     2937.13     77.08 o
   4  -8   2      370.42      353.99     39.98 o
   5  -8   2      576.68      623.65     34.24 o
   6  -8   2      366.56      490.56     44.81 o
   7  -8   2      228.28      245.96     30.64 o
   8  -8   2      435.44      473.17     52.73 o
   9  -8   2      280.40      429.51     99.08 o
  10  -8   2      131.20       50.52     48.98 o
  -7  -7   2        0.99       55.97     34.17 o
  -6  -7   2       21.38       51.70     29.98 o
  -5  -7   2        2.68       -4.14     11.21 o
  -4  -7   2       15.79       17.70     10.85 o
  -3  -7   2        2.38        5.83     10.31 o
  -2  -7   2      132.58      113.16     19.50 o
  -1  -7   2       19.26       38.02     11.75 o
   0  -7   2       11.45       27.28     23.75 o
   1  -7   2      108.74      110.50     17.29 o
   2  -7   2       95.94      123.61     15.59 o
   3  -7   2      532.74      547.39     23.88 o
   4  -7   2       68.29       68.33     18.59 o
   5  -7   2       43.58       68.65     27.26 o
   6  -7   2       66.25       79.32     22.36 o
   7  -7   2        1.03      -11.72     16.10 o
   8  -7   2       52.99       93.84     21.21 o
   9  -7   2       30.70       44.31     25.56 o
  10  -7   2       34.57        2.94     31.20 o
  11  -7   2       12.03       14.11     37.10 o
  -8  -6   2       47.86        7.48     25.44 o
  -7  -6   2      145.03      190.19     38.47 o
  -6  -6   2      341.94      300.50     51.01 o
  -5  -6   2      124.66      133.91     11.35 o
  -4  -6   2       23.02       18.68      9.76 o
  -3  -6   2      339.96      316.02     14.09 o
  -2  -6   2     1678.05     1651.01     28.88 o
  -1  -6   2      375.56      385.18     20.12 o
   0  -6   2     1035.51     1113.37     44.37 o
   1  -6   2      905.20      958.52     26.74 o
   2  -6   2      748.56      751.10     28.95 o
   3  -6   2      357.91      404.56     14.20 o
   4  -6   2      419.86      394.84     30.84 o
   5  -6   2      684.51      726.44     31.85 o
   6  -6   2      317.66      238.48     19.30 o
   7  -6   2       15.71        9.82     10.23 o
   8  -6   2       17.53       36.88     13.26 o
   9  -6   2        2.08        6.37     11.87 o
  10  -6   2       33.56       27.30     15.22 o
  11  -6   2       30.33        0.60     30.65 o
  -8  -5   2       80.87       18.88     65.31 o
  -7  -5   2      160.55      155.00     54.08 o
  -6  -5   2      223.52      192.02     12.67 o
  -5  -5   2     1520.08     1533.36     41.73 o
  -4  -5   2      441.77      439.10     17.19 o
  -3  -5   2     4159.51     4315.46    103.43 o
  -2  -5   2     4705.71     4814.90     63.46 o
  -1  -5   2     1323.58     1236.86     21.36 o
   0  -5   2     5352.40     5203.43     69.13 o
   1  -5   2     2803.27     2815.58     42.51 o
   2  -5   2     7718.52     7965.11    123.84 o
   3  -5   2     4475.79     4360.37    122.09 o
   4  -5   2     5122.87     4469.74    911.41 o
   5  -5   2     1741.10     1668.15     89.99 o
   6  -5   2     2621.73     2458.95    115.78 o
   7  -5   2     1002.06     1015.82     45.64 o
   8  -5   2      168.04      167.40     61.22 o
   9  -5   2      303.69      411.26     31.47 o
  10  -5   2      311.08      313.33     26.79 o
  11  -5   2      179.41      138.07     42.33 o
  -9  -4   2       41.60       54.92     66.43 o
  -8  -4   2      127.56       59.35     31.67 o
  -7  -4   2      672.19      630.46     53.30 o
  -6  -4   2      906.88      872.83     36.21 o
  -5  -4   2      296.35      313.86     16.66 o
  -4  -4   2     1436.26     1337.08     24.47 o
  -3  -4   2     6683.33     6779.78     80.38 o
  -2  -4   2     8124.43     8345.24     99.54 o
  -1  -4   2     6902.91     7521.13     84.45 o
   0  -4   2     6221.85     6473.75     70.27 o
   1  -4   2     4296.02     4461.23     89.62 o
   2  -4   2     6982.43     6651.09     88.27 o
   3  -4   2     8630.62     9282.58    208.93 o
   4  -4   2     3566.06     3458.35     52.02 o
   5  -4   2     2057.36     2141.95     46.20 o
   6  -4   2      324.54      316.39     28.39 o
   7  -4   2      542.83      573.68     28.02 o
   8  -4   2     1007.67     1045.17     80.71 o
   9  -4   2      876.88      876.34     36.25 o
  10  -4   2      481.62      480.77     33.98 o
  11  -4   2       99.40       87.00     23.10 o
  -9  -3   2        0.08      -63.46     63.46 o
  -8  -3   2        0.01       -7.55     14.84 o
  -7  -3   2       28.82       16.90     10.48 o
  -6  -3   2       39.30       17.37      9.67 o
  -5  -3   2        7.87        3.04     10.62 o
  -4  -3   2        7.70        7.08      7.17 o
  -3  -3   2      964.30      961.31     20.62 o
  -2  -3   2      129.57      149.78      8.30 o
  -1  -3   2        1.82       15.19      6.18 o
   0  -3   2      412.12      439.75     16.93 o
   1  -3   2       14.79       28.72      6.87 o
   2  -3   2      261.86      360.70     31.91 o
   3  -3   2      312.89      306.05    162.17 o
   4  -3   2      363.54      325.12     13.09 o
   5  -3   2        7.79       16.69     23.56 o
   6  -3   2      281.07      261.45     20.18 o
   7  -3   2       92.56       89.63     21.15 o
   8  -3   2       94.64      103.75     23.14 o
   9  -3   2      438.42      419.22     35.85 o
  10  -3   2       40.51       11.58     25.52 o
  11  -3   2       49.28       36.68     25.74 o
 -10  -2   2       63.21       -8.54     56.04 o
  -9  -2   2      131.16      106.03     24.82 o
  -8  -2   2      257.84      264.22     21.77 o
  -7  -2   2      263.96      305.08     17.92 o
  -6  -2   2      380.51      388.84     18.16 o
  -5  -2   2     1833.48     1910.47     40.31 o
  -4  -2   2        3.85        6.43      8.14 o
  -3  -2   2     2735.68     2813.92     32.67 o
  -2  -2   2    20039.97    19901.05    250.26 o
  -1  -2   2     9833.62     9972.87    134.98 o
   0  -2   2     6850.96     6891.74     65.20 o
   1  -2   2     2227.70     1665.19     82.02 o
   2  -2   2     6605.37     6274.28     78.11 o
   3  -2   2     2811.28     2456.30     32.80 o
   4  -2   2      111.93      101.01      9.27 o
   5  -2   2      223.48      218.11     11.30 o
   6  -2   2       23.16       18.76      9.18 o
   7  -2   2       94.66      138.91     22.16 o
   8  -2   2       35.36       31.56     20.80 o
   9  -2   2       56.39       38.65     19.49 o
  10  -2   2        5.89       -2.04     16.14 o
  11  -2   2        7.26       40.02     25.61 o
 -10  -1   2      127.83       66.49     40.31 o
  -9  -1   2      100.92       60.81     39.71 o
  -8  -1   2      449.60      470.65     24.47 o
  -7  -1   2      701.36      745.51     27.47 o
  -6  -1   2     1291.47     1321.54     31.89 o
  -5  -1   2     4521.59     4544.29     84.20 o
  -4  -1   2     2107.27     2106.54     32.79 o
  -3  -1   2     1282.56     1372.00     20.08 o
  -2  -1   2    12555.52    12071.39    134.85 o
  -1  -1   2      799.16     1011.79     17.71 o
   1  -1   2    10135.38     9866.66    139.07 o
   2  -1   2        8.00       21.69      5.63 o
   3  -1   2     6379.62     5766.97     70.69 o
   4  -1   2     2120.52     2320.42     34.54 o
   5  -1   2      371.60      302.18     17.17 o
   6  -1   2      551.07      548.41     22.33 o
   7  -1   2      767.79      841.95     25.60 o
   8  -1   2      146.38      117.84     42.91 o
   9  -1   2      189.93      139.96     60.34 o
  10  -1   2      200.38      160.52     23.26 o
  11  -1   2      105.13       79.66     27.01 o
 -11   0   2       19.34       17.58     32.20 o
 -10   0   2      253.81      310.03     94.26 o
  -9   0   2      146.09      106.50     26.72 o
  -8   0   2      394.34      405.75     25.82 o
  -7   0   2      379.86      479.20     24.57 o
  -6   0   2     3215.78     3193.29     55.22 o
  -5   0   2     2169.74     2338.83     36.13 o
  -4   0   2     2294.21     2117.39     28.45 o
  -3   0   2     8421.37     8474.66    109.55 o
  -2   0   2     1548.80     1213.35     21.14 o
   1   0   2    10548.02     9104.57    122.18 o
   2   0   2     5012.69     5434.07     59.46 o
   3   0   2     1421.42     1332.51     22.68 o
   4   0   2     1449.76     1528.16     26.95 o
   5   0   2     3424.83     3453.01     53.30 o
   6   0   2     1765.18     1870.31     39.63 o
   7   0   2      546.49      569.82     26.14 o
   8   0   2      479.79      533.90     53.59 o
   9   0   2      797.65      731.39     52.65 o
  10   0   2      335.03      331.54     39.31 o
 -11   1   2       18.13      -10.08     24.24 o
 -10   1   2       15.11       26.41     28.97 o
  -9   1   2       10.86       36.59     17.56 o
  -8   1   2      212.60      253.71     23.79 o
  -7   1   2       58.30       30.86     29.99 o
  -6   1   2      214.87      230.60     18.75 o
  -5   1   2      234.54      214.44     15.86 o
  -4   1   2      591.76      555.54     18.63 o
  -3   1   2     1060.23     1169.21     29.13 o
  -2   1   2     7246.12     6615.71    101.42 o
  -1   1   2       20.69       37.42      6.01 o
   0   1   2      778.80      985.53     13.64 o
   1   1   2     3567.47     3115.24    149.51 o
   2   1   2     1394.37     1282.92     14.67 o
   3   1   2     2006.80     1895.13     26.55 o
   4   1   2     1884.79     2071.17     35.36 o
   5   1   2      679.93      696.09     35.32 o
   6   1   2      898.43      927.80     29.14 o
   7   1   2      386.84      408.26     23.29 o
   8   1   2       62.54       46.84     10.43 o
   9   1   2      182.86      174.27     21.16 o
  10   1   2      109.79       94.26     63.83 o
 -11   2   2        5.03       40.49     34.77 o
 -10   2   2       48.61        6.84     48.24 o
  -9   2   2       36.34       26.46     18.60 o
  -8   2   2        1.08       -1.40     17.74 o
  -7   2   2      364.54      369.12     19.54 o
  -6   2   2        4.29       13.92     12.78 o
  -5   2   2      563.65      590.25     29.44 o
  -4   2   2     1156.28     1211.44     32.93 o
  -3   2   2      999.67     1051.65     20.73 o
  -2   2   2    10287.33    10259.76    166.62 o
  -1   2   2     2748.53     2803.12     43.28 o
   0   2   2     1023.33     1106.42     16.53 o
   1   2   2      763.92      626.13     25.42 o
   2   2   2      525.82      582.98     25.58 o
   3   2   2      195.15      208.77     17.35 o
   4   2   2      366.07      392.23     14.11 o
   5   2   2       13.02       15.45     10.88 o
   6   2   2      256.68      276.27     19.11 o
   7   2   2       37.33       34.79     10.70 o
   8   2   2       11.35        8.30     12.16 o
   9   2   2       14.07       19.79     25.62 o
  10   2   2        0.98       37.08     32.37 o
 -11   3   2       47.39       59.95     35.12 o
 -10   3   2      414.28      486.65     55.66 o
  -9   3   2       82.81      126.47     29.78 o
  -8   3   2      352.34      359.73     25.19 o
  -7   3   2     1470.16     1552.87     37.92 o
  -6   3   2      793.52      757.33     26.78 o
  -5   3   2     4066.54     3974.93     51.13 o
  -4   3   2      903.21      944.56     31.49 o
  -3   3   2     4308.03     4068.22     72.54 o
  -2   3   2     2720.57     2961.02     53.40 o
  -1   3   2     1438.23     1245.78     41.01 o
   0   3   2     1229.17     1180.45     33.40 o
   1   3   2     6446.23     6275.44     76.24 o
   2   3   2     5375.24     5241.57     88.21 o
   3   3   2       32.93       38.78     18.63 o
   4   3   2     2174.83     2150.87     63.09 o
   5   3   2      508.89      529.17     44.90 o
   6   3   2      249.69      252.53      8.93 o
   7   3   2       69.17       25.77     10.45 o
   8   3   2       67.62       81.68     29.44 o
   9   3   2       38.05       17.52     38.83 o
 -11   4   2      119.62       75.66     35.92 o
 -10   4   2      667.98      678.87     50.54 o
  -9   4   2      757.95      725.12     33.40 o
  -8   4   2     1615.68     1680.10    140.09 o
  -7   4   2     1265.40     1266.48     44.13 o
  -6   4   2     1440.58     1492.05     29.17 o
  -5   4   2     6114.47     5752.29    103.86 o
  -4   4   2     4442.89     4489.31     86.59 o
  -3   4   2    17592.33    17614.08    308.43 o
  -2   4   2     7255.73     7466.07    172.19 o
  -1   4   2     4803.48     4751.50    102.05 o
   0   4   2     7198.76     7523.58    116.15 o
   1   4   2    17576.58    18504.41    252.53 o
   2   4   2     5687.32     5741.59    155.86 o
   3   4   2      742.12      846.87     52.70 o
   4   4   2      779.33      698.38     41.70 o
   5   4   2      908.82      821.38     51.69 o
   6   4   2     1965.83     1963.17     81.99 o
   7   4   2      554.19      603.91     59.42 o
   8   4   2      146.37      197.14     31.09 o
   9   4   2       92.89      137.31     76.45 o
 -11   5   2       69.99       54.38     33.26 o
 -10   5   2       74.57       53.60     23.16 o
  -9   5   2       14.56       11.03     22.57 o
  -8   5   2      630.79      665.16     49.54 o
  -7   5   2     1826.29     1832.48     46.58 o
  -6   5   2      900.34      650.39    462.38 o
  -5   5   2      608.86      669.46     50.10 o
  -4   5   2     1193.24     1285.85     40.45 o
  -3   5   2     1851.19     1908.54     63.83 o
  -2   5   2     1417.88     1504.05     50.10 o
  -1   5   2     3887.55     3749.40     81.27 o
   0   5   2      943.46      955.66     16.84 o
   1   5   2     3781.72     3821.95     48.88 o
   2   5   2      909.80      959.19     20.84 o
   3   5   2      455.57      455.71     32.66 o
   4   5   2     2050.47     2152.97     61.38 o
   5   5   2      142.82      205.10     42.86 o
   6   5   2      113.43      105.99     29.26 o
   7   5   2      228.30      227.75     37.87 o
   8   5   2      136.17      129.88     43.79 o
 -11   6   2        0.64       13.17     27.94 o
 -10   6   2       46.41       12.89     24.61 o
  -9   6   2       53.48       34.48     19.54 o
  -8   6   2       92.82      169.23     43.79 o
  -7   6   2       33.46       16.92     16.42 o
  -6   6   2       17.08       22.64     20.04 o
  -5   6   2      150.33      219.32     40.08 o
  -4   6   2       93.94       84.61     18.55 o
  -3   6   2       67.20       88.32     25.98 o
  -2   6   2      150.44      180.35     16.33 o
  -1   6   2      275.87      296.16     18.43 o
   0   6   2      579.90      671.71     23.26 o
   1   6   2       56.27       65.88      8.07 o
   2   6   2      288.97      295.27      9.32 o
   3   6   2       47.29       37.48     38.22 o
   4   6   2      449.88      407.09     39.71 o
   5   6   2      143.38      165.14     57.89 o
   6   6   2      108.17      146.58     64.20 o
   7   6   2        6.44       54.18     63.09 o
 -11   7   2       80.93       76.07     38.22 o
 -10   7   2      143.26       96.37     54.55 o
  -9   7   2      264.99      258.07     29.22 o
  -8   7   2      352.64      346.06     24.59 o
  -7   7   2     1089.38      998.19     37.93 o
  -6   7   2     1511.29     1442.08     83.13 o
  -5   7   2      963.16      962.99     64.20 o
  -4   7   2      793.23      676.14     51.58 o
  -3   7   2      629.71      648.67     46.02 o
  -2   7   2     1740.62     1648.24     44.90 o
  -1   7   2     1535.84     1562.18     32.25 o
   0   7   2      413.89      421.12     16.76 o
   1   7   2     1257.09     1299.59     26.23 o
   2   7   2     1681.69     1655.04     43.37 o
   4   7   2       45.67       40.45     47.87 o
   5   7   2       16.22       27.46     30.43 o
   6   7   2       20.81       26.72     57.15 o
   7   7   2       24.71       27.46     63.83 o
 -10   8   2      363.55      358.85     49.36 o
  -9   8   2      601.16      542.98    196.87 o
  -8   8   2      580.56      568.58    113.56 o
  -7   8   2     1045.69      597.19    477.41 o
  -6   8   2     1552.04     1697.39     92.03 o
  -5   8   2     1542.35     1687.37     86.84 o
  -4   8   2     2934.80     2869.31     81.27 o
  -3   8   2     4330.35     4422.67     88.87 o
  -2   8   2     3398.09     3601.45     62.87 o
  -1   8   2     1284.19     1323.97     32.16 o
   0   8   2      635.98      673.41     25.42 o
   1   8   2     1515.04     1622.26     30.89 o
   2   8   2     1176.87     1178.12     37.37 o
   3   8   2      514.81      566.66     47.13 o
   4   8   2      346.99      356.99     75.33 o
   5   8   2      308.63      505.43     90.55 o
   6   8   2      372.48      356.25     59.38 o
 -10   9   2      301.25      237.50     78.67 o
  -9   9   2      294.37      249.00     73.85 o
  -8   9   2      140.79      104.96     76.63 o
  -7   9   2      816.09      743.68     79.79 o
  -6   9   2      488.86      483.17     63.83 o
  -5   9   2      390.83      362.95     34.51 o
  -4   9   2      870.14      872.67     24.81 o
  -3   9   2       96.60      106.57     18.22 o
  -2   9   2     1155.66     1175.22     33.93 o
  -1   9   2      440.60      463.57     50.71 o
   0   9   2      623.60      663.96     24.02 o
   1   9   2      855.95      800.67     21.96 o
   2   9   2      121.16      118.34     22.14 o
   3   9   2       44.26       26.35     48.98 o
   4   9   2      275.60      377.03     52.32 o
   5   9   2      344.63      323.22     89.43 o
  -9  10   2        1.41       67.11     33.81 o
  -8  10   2        0.27      -21.14     28.34 o
  -7  10   2        8.82      -27.23     27.23 o
  -6  10   2        6.50       19.29     12.42 o
  -5  10   2        3.39       -1.87     16.45 o
  -4  10   2       10.46        9.45     15.70 o
  -3  10   2        6.72        9.48     15.61 o
  -2  10   2        7.62       16.55     15.78 o
  -1  10   2        7.71       20.13     15.61 o
   0  10   2       79.58       89.93     19.45 o
   1  10   2       84.15       94.99     17.38 o
   2  10   2       36.76       33.03     49.36 o
   3  10   2        8.36        0.37     44.90 o
   4  10   2      100.74       83.13     69.77 o
  -8  11   2       99.03       76.73     33.81 o
  -7  11   2      308.33      406.38     55.39 o
  -6  11   2      135.71      150.47     30.40 o
  -5  11   2       75.97       76.72     26.79 o
  -4  11   2       24.83       25.84     18.38 o
  -3  11   2       32.88       11.87     17.80 o
  -2  11   2      184.21      142.93     22.67 o
  -1  11   2      206.49      236.20     26.02 o
   0  11   2       31.88       34.97     16.49 o
   1  11   2        5.07       71.62     52.32 o
   2  11   2       20.44        1.11     45.27 o
  -7  12   2      316.79      290.41     42.02 o
  -6  12   2      644.76      696.46     62.99 o
  -5  12   2      455.84      493.19     53.11 o
  -4  12   2      272.61      364.71     79.49 o
  -3  12   2      413.27      445.21     33.32 o
  -2  12   2      216.83      380.37     50.84 o
  -1  12   2      180.11      172.03     24.81 o
   0  12   2      163.39      102.42     55.66 o
  -4  13   2      617.63      697.66     82.38 o
   3 -13   3      157.91      213.32     85.91 o
   4 -13   3       38.53       25.23     51.95 o
  -1 -12   3      267.58      182.21     60.49 o
   0 -12   3      386.93      333.45     30.53 o
   1 -12   3      619.68      675.03     37.58 o
   2 -12   3      454.87      454.91     32.32 o
   3 -12   3      562.21      596.45     52.57 o
   4 -12   3      914.48      900.28     58.26 o
   5 -12   3      343.65      402.68    115.23 o
   6 -12   3      217.81      121.71     33.66 o
   7 -12   3      209.62      170.62     42.86 o
  -3 -11   3      128.10      151.04     67.54 o
  -2 -11   3      163.91       27.09     47.87 o
  -1 -11   3      365.81      386.33     28.27 o
   0 -11   3      274.51      331.81     27.36 o
   1 -11   3      486.10      493.93     30.23 o
   2 -11   3      334.58      367.98     26.63 o
   3 -11   3      597.31      622.78     28.72 o
   4 -11   3      399.41      496.14     36.40 o
   5 -11   3      379.01      460.44     38.42 o
   6 -11   3      860.04      892.46     85.72 o
   7 -11   3      298.84      288.75     40.43 o
   8 -11   3      288.11      323.89     59.14 o
  -4 -10   3       31.89       37.11     57.52 o
  -3 -10   3       26.25       18.18     47.50 o
  -2 -10   3        6.61       -4.70     16.26 o
  -1 -10   3        5.26       25.69     21.34 o
   0 -10   3       77.34       72.27     23.72 o
   1 -10   3       82.45       90.03     15.49 o
   2 -10   3       68.61       63.47     14.85 o
   3 -10   3      228.66      215.12     16.68 o
   4 -10   3       10.48        5.56     23.56 o
   5 -10   3      185.60      170.59     38.81 o
   6 -10   3      286.32      334.38     48.63 o
   7 -10   3      148.38      215.94     36.37 o
   8 -10   3      345.48      409.18     63.83 o
   9 -10   3      107.34       86.98     35.52 o
  -5  -9   3        4.92        4.26     31.36 o
  -4  -9   3        8.49       49.14     30.62 o
  -3  -9   3      153.29      205.22     46.02 o
  -2  -9   3      105.87      113.92     39.52 o
  -1  -9   3      197.04      210.71     56.41 o
   0  -9   3        1.39      -19.22     23.01 o
   1  -9   3        6.27       29.80     18.10 o
   2  -9   3       16.13        5.94     16.33 o
   3  -9   3      180.37      176.20     15.94 o
   4  -9   3      345.68      352.21     39.09 o
   5  -9   3       24.22        7.49     18.71 o
   6  -9   3       18.68       36.82     33.03 o
   7  -9   3        0.43      -26.07     32.92 o
   8  -9   3       11.62      -10.62     33.66 o
   9  -9   3        4.93       35.30     29.02 o
  10  -9   3       27.13       33.76     37.67 o
  -6  -8   3       44.75       52.58     48.06 o
  -5  -8   3       94.40       98.64     42.89 o
  -4  -8   3      229.19      249.24     57.78 o
  -3  -8   3      150.66      121.14     24.13 o
  -2  -8   3      976.81      973.46     35.78 o
  -1  -8   3      694.67      704.68     29.92 o
   0  -8   3     1284.48     1244.55     50.84 o
   1  -8   3     2807.25     2752.42     92.77 o
   2  -8   3      838.97      831.32     28.58 o
   3  -8   3      935.47      943.93     67.91 o
   4  -8   3     1330.07     1331.73     57.71 o
   5  -8   3      104.40      150.28     24.15 o
   6  -8   3      493.13      469.57     89.99 o
   7  -8   3      559.36      546.47     46.20 o
   8  -8   3      275.72      390.92     62.34 o
   9  -8   3      240.51      256.46     29.86 o
  10  -8   3      238.55      268.12     33.16 o
  -7  -7   3       71.26       51.08     43.79 o
  -6  -7   3      105.65      127.69     49.54 o
  -5  -7   3      276.44      199.87     42.36 o
  -4  -7   3      832.06      785.34     31.23 o
  -3  -7   3     1883.57     1858.87     43.92 o
  -2  -7   3      380.20      381.09     27.02 o
  -1  -7   3     1280.57     1301.84     27.01 o
   0  -7   3     1869.95     1886.00     59.50 o
   1  -7   3     2001.32     2068.64     46.45 o
   2  -7   3     3012.34     3182.81     63.15 o
   3  -7   3     2512.06     2653.49     51.95 o
   4  -7   3     2798.05     2826.40     64.71 o
   5  -7   3      573.90      520.66     25.56 o
   6  -7   3      803.83      744.80     60.67 o
   7  -7   3     1014.17     1033.53     57.31 o
   8  -7   3      570.57      515.68     50.11 o
   9  -7   3      172.41      131.30     64.57 o
  10  -7   3      308.73      408.94     40.79 o
  -8  -6   3       13.79       40.08     66.43 o
  -7  -6   3        5.55       70.58     32.92 o
  -6  -6   3       81.18       45.13     11.69 o
  -5  -6   3      198.28      185.15     14.61 o
  -4  -6   3      478.27      489.53     18.08 o
  -3  -6   3     2864.23     2886.82     65.88 o
  -2  -6   3      204.78      231.30     27.26 o
  -1  -6   3      183.93      194.24     11.79 o
   0  -6   3      323.10      312.52     16.11 o
   1  -6   3     1085.19     1132.12     29.10 o
   2  -6   3     2296.55     2311.37     39.52 o
   3  -6   3     2306.49     2325.65     86.09 o
   4  -6   3      758.14      715.10     36.00 o
   5  -6   3      246.87      310.30     32.12 o
   6  -6   3     1341.03     1342.04     55.44 o
   7  -6   3     1386.83     1283.40     59.24 o
   8  -6   3      843.82      839.43     75.52 o
   9  -6   3      347.70      338.98     43.97 o
  10  -6   3      183.36      211.88    123.02 o
  11  -6   3      149.87      174.40     38.97 o
  -8  -5   3       10.19       35.25     36.74 o
  -7  -5   3        0.71       -4.75      9.13 o
  -6  -5   3        9.59       18.55      9.14 o
  -5  -5   3        0.77        0.99      9.75 o
  -4  -5   3       11.22       12.33      8.69 o
  -3  -5   3      109.29      141.23     12.36 o
  -2  -5   3       11.58        6.94      8.84 o
  -1  -5   3        2.25        1.35      6.43 o
   0  -5   3       20.90       25.95      8.39 o
   1  -5   3       30.54       23.96      8.03 o
   2  -5   3        0.13       10.76      5.70 o
   3  -5   3        0.03        1.48     20.78 o
   4  -5   3      235.91      291.31     40.45 o
   5  -5   3       85.78      162.60     63.46 o
   6  -5   3      240.52      249.52     24.55 o
   7  -5   3      817.05      827.71     44.39 o
   8  -5   3      118.79      115.09     14.02 o
   9  -5   3       38.38       11.81     14.38 o
  10  -5   3       32.45       32.16     23.44 o
  11  -5   3       12.39       52.48     21.90 o
  -9  -4   3      173.09      121.72     74.59 o
  -8  -4   3      358.40      326.42     49.30 o
  -7  -4   3      207.72      229.94     21.57 o
  -6  -4   3       98.36      151.69     34.36 o
  -5  -4   3       57.38       66.87     12.70 o
  -4  -4   3     1332.53     1342.63     27.48 o
  -3  -4   3     6516.50     6807.32     84.37 o
  -2  -4   3    14463.50    15214.72    194.59 o
  -1  -4   3     5127.35     5222.85     72.78 o
   0  -4   3      296.89      292.82     11.18 o
   1  -4   3     5693.23     5717.93     57.60 o
   2  -4   3     5898.58     6149.42    131.37 o
   3  -4   3     3314.86     3083.80     72.36 o
   4  -4   3     2551.84     2508.60     83.50 o
   5  -4   3     1277.80     1246.02     21.77 o
   6  -4   3        1.42       -9.18      9.18 o
   7  -4   3     1590.22     1510.21     68.47 o
   8  -4   3      595.27      629.41     25.34 o
   9  -4   3      118.86      175.99     20.07 o
  10  -4   3       89.53       78.27     24.60 o
  11  -4   3        4.05       -7.85     31.17 o
 -10  -3   3      156.65      180.72     83.50 o
  -9  -3   3      269.49      235.77     92.96 o
  -8  -3   3      305.11      287.04     45.79 o
  -7  -3   3      450.70      430.16     25.82 o
  -6  -3   3     1521.58     1497.43     33.48 o
  -5  -3   3     1749.03     1808.53     30.23 o
  -4  -3   3     1950.23     1872.39     31.60 o
  -3  -3   3     8565.70     8794.12    105.45 o
  -2  -3   3     5752.16     5994.19     67.88 o
  -1  -3   3     3426.06     3394.41     42.33 o
   0  -3   3     6707.02     6578.07    105.74 o
   1  -3   3     6267.68     5768.38     74.45 o
   2  -3   3     6780.75     6964.72    145.84 o
   3  -3   3     3235.95     3293.10     89.43 o
   4  -3   3     5699.58     5398.47     68.43 o
   5  -3   3      857.01      813.98     23.09 o
   6  -3   3      663.47      670.84     26.21 o
   7  -3   3      901.93      910.17     41.56 o
   8  -3   3      711.98      706.42     22.96 o
   9  -3   3      650.94      682.25     34.58 o
  10  -3   3      160.52      122.75     45.11 o
  11  -3   3      172.59      199.18     39.46 o
 -10  -2   3      105.88       58.32     32.06 o
  -9  -2   3       29.18       34.01     19.83 o
  -8  -2   3       54.19       52.06     15.76 o
  -7  -2   3       36.14       46.42     15.04 o
  -6  -2   3      676.20      645.65     25.03 o
  -5  -2   3      978.92      991.14     24.68 o
  -4  -2   3      771.90      711.96     16.48 o
  -3  -2   3     1587.54     1640.12     27.37 o
  -2  -2   3       25.38       26.16     10.28 o
  -1  -2   3     3209.88     3426.75     67.63 o
   0  -2   3       15.64       23.75      6.96 o
   1  -2   3      208.48      217.23     10.76 o
   2  -2   3     9514.98     9304.51    134.28 o
   3  -2   3     2142.50     1903.80     31.12 o
   4  -2   3      418.64      423.66     27.06 o
   5  -2   3      843.44      739.54     16.77 o
   6  -2   3      598.60      579.31     21.32 o
   7  -2   3     1986.52     1908.64    113.25 o
   8  -2   3      851.73      839.49     24.28 o
   9  -2   3      338.85      380.15     23.61 o
  10  -2   3      316.49      315.40     39.89 o
  11  -2   3       76.00       71.60     22.52 o
 -10  -1   3        0.03      -10.05     28.37 o
  -9  -1   3       50.82       36.17     17.69 o
  -8  -1   3       19.36       -4.56     14.68 o
  -7  -1   3      127.30      122.05     18.11 o
  -6  -1   3        0.89        9.70     12.33 o
  -5  -1   3       10.42        6.60      9.17 o
  -4  -1   3      152.88      147.89     11.24 o
  -3  -1   3       54.50       87.92     11.45 o
  -2  -1   3      209.56      247.48     11.14 o
  -1  -1   3     1484.59     1394.13     23.56 o
   0  -1   3      961.61      725.16     20.18 o
   1  -1   3      421.58      322.49      9.97 o
   2  -1   3      314.82      208.23      9.88 o
   3  -1   3     1781.60     1530.92     25.14 o
   4  -1   3      106.07      129.12     21.32 o
   5  -1   3      242.53      287.56     15.46 o
   6  -1   3      368.46      424.85     30.78 o
   7  -1   3      475.49      493.33     52.52 o
   8  -1   3      271.95      270.53     15.48 o
   9  -1   3       44.91       23.68     14.09 o
  10  -1   3       48.04       -5.35     18.14 o
 -11   0   3        5.87       -9.39     30.61 o
 -10   0   3      151.63      111.02     31.36 o
  -9   0   3      134.80      121.49     23.89 o
  -8   0   3      136.46      176.80     45.08 o
  -7   0   3      199.41      212.95     20.72 o
  -6   0   3       44.77       61.68     13.09 o
  -5   0   3     1048.59      974.94     22.95 o
  -4   0   3      204.35      250.18     14.80 o
  -3   0   3     3442.01     3059.77     43.14 o
  -2   0   3    15901.07    17115.68    292.80 o
  -1   0   3    11676.04    10974.67    181.09 o
   0   0   3      335.72      387.27     14.30 o
   1   0   3     8683.05     8041.75    110.07 o
   2   0   3     2787.45     2393.00     41.84 o
   3   0   3     3754.14     3921.21     42.05 o
   4   0   3     2960.75     3176.96     36.08 o
   5   0   3      369.74      350.68     16.33 o
   6   0   3       19.77       22.34      8.35 o
   7   0   3      104.91       93.17     13.66 o
   8   0   3      504.35      525.97     21.43 o
   9   0   3       35.99       33.16     15.61 o
  10   0   3       14.01       21.02     19.02 o
 -11   1   3       86.83       96.37     39.59 o
 -10   1   3      472.81      468.73     48.43 o
  -9   1   3      411.85      338.73     30.67 o
  -8   1   3      538.00      532.22     29.70 o
  -7   1   3      536.84      551.48     19.35 o
  -6   1   3      422.48      433.28     20.95 o
  -5   1   3     7015.10     6730.27     94.31 o
  -4   1   3     2048.65     2177.34     30.14 o
  -3   1   3     4486.40     4298.82     67.35 o
  -2   1   3     5963.98     6420.84    101.94 o
  -1   1   3      441.69      426.56     32.10 o
   0   1   3     8922.53     7855.28    105.35 o
   1   1   3     1475.54     1378.09     20.72 o
   2   1   3     4471.90     4354.83     61.50 o
   3   1   3     2975.55     3042.36     33.61 o
   4   1   3     2791.96     2579.90     27.74 o
   5   1   3      732.83      731.35     15.45 o
   6   1   3      130.74      137.84     11.45 o
   7   1   3      394.28      402.97     24.48 o
   8   1   3      187.99      193.00     24.48 o
   9   1   3      129.42      100.78     21.33 o
  10   1   3      124.64       36.42     59.93 o
 -11   2   3      142.94      102.54     29.92 o
 -10   2   3      276.31      238.98     29.11 o
  -9   2   3       98.48      134.32     19.38 o
  -8   2   3      630.69      625.88     32.16 o
  -7   2   3      143.62      178.11     16.52 o
  -6   2   3     1445.00     1474.04     74.34 o
  -5   2   3     3328.55     3216.29     45.26 o
  -4   2   3     1220.60     1211.20     40.82 o
  -3   2   3     7370.99     6888.57    115.06 o
  -2   2   3     2025.40     1706.01     31.29 o
  -1   2   3     3638.75     3367.86     50.47 o
   0   2   3      256.98      260.81     11.14 o
   1   2   3     3842.92     3747.57     88.40 o
   2   2   3     2474.65     2334.19     71.25 o
   3   2   3     1237.11     1055.89     24.35 o
   4   2   3     1382.70     1376.32     21.35 o
   5   2   3      231.36      228.07      9.87 o
   6   2   3     1036.95     1027.34     41.13 o
   7   2   3      666.62      660.80     18.28 o
   8   2   3      373.88      385.17     21.75 o
   9   2   3       53.40       48.74     28.94 o
  10   2   3       71.75       70.51     39.71 o
 -11   3   3       32.77        2.37     28.31 o
 -10   3   3       15.06       29.59     21.48 o
  -9   3   3       12.38       11.44     24.00 o
  -8   3   3      110.54      112.28     21.73 o
  -7   3   3      133.53      181.35     14.97 o
  -6   3   3      717.24      759.64     29.57 o
  -5   3   3      392.66      388.75     16.53 o
  -4   3   3     1547.50     1674.41     53.44 o
  -3   3   3      352.70      304.32     15.17 o
  -2   3   3     2135.23     2235.95     37.70 o
  -1   3   3      122.99      120.91     12.20 o
   0   3   3       45.74       35.26      6.95 o
   1   3   3     5353.81     6041.27    169.96 o
   2   3   3      118.85      158.09     17.81 o
   3   3   3     2150.57     2161.85     72.18 o
   4   3   3      356.16      411.11     25.06 o
   5   3   3      381.63      404.47     28.04 o
   6   3   3      413.10      484.48     44.35 o
   7   3   3      431.53      419.09     49.31 o
   8   3   3      266.69      329.91     84.05 o
   9   3   3       66.68       92.77     65.68 o
 -11   4   3       33.84       11.09     26.72 o
 -10   4   3      161.13       90.29     49.36 o
  -9   4   3       29.87       24.54     25.56 o
  -8   4   3       51.23       73.09     19.40 o
  -7   4   3        1.66        6.88     15.17 o
  -6   4   3       11.21       -2.31     10.60 o
  -5   4   3      485.74      594.98     20.99 o
  -4   4   3     1979.28     1963.12     54.18 o
  -3   4   3      247.56      227.59     19.94 o
  -2   4   3        7.26       13.72      6.95 o
  -1   4   3      492.50      623.88     45.46 o
   0   4   3       18.41       27.92      7.75 o
   1   4   3     1380.34     1491.18     26.21 o
   2   4   3       10.61       22.27     25.98 o
   3   4   3      109.59      119.49     21.52 o
   4   4   3      219.82      196.31     27.09 o
   5   4   3      527.47      586.79     29.65 o
   6   4   3      248.74      253.13     27.29 o
   7   4   3        1.26       45.64     52.70 o
   8   4   3       16.52      -15.21     53.44 o
   9   4   3        1.01       91.29     70.88 o
 -11   5   3      141.94      157.30     41.26 o
 -10   5   3      221.69      168.81     36.53 o
  -9   5   3      526.73      520.23     33.55 o
  -8   5   3      945.89     1030.06     46.16 o
  -7   5   3      848.52      924.75     40.23 o
  -6   5   3     3076.06     3139.26     62.17 o
  -5   5   3      882.65      871.15     31.17 o
  -4   5   3     3065.80     2890.82    117.27 o
  -3   5   3     3528.39     3575.02     61.87 o
  -2   5   3     2962.93     3031.11     77.93 o
  -1   5   3     1441.92     1420.18     40.45 o
   0   5   3     1442.91     1327.85     31.95 o
   1   5   3     3515.64     3525.35     35.14 o
   2   5   3     1396.04     1282.13     44.90 o
   3   5   3      529.62      437.15     53.81 o
   4   5   3      347.81      366.27     59.75 o
   5   5   3      101.73      105.02     30.43 o
   6   5   3      119.17      102.05     35.25 o
   7   5   3       67.50       39.34     57.15 o
   8   5   3      149.75      169.96     77.19 o
 -11   6   3      195.01      156.73     39.42 o
 -10   6   3      401.61      388.09     55.85 o
  -9   6   3      193.97      269.09     69.58 o
  -8   6   3      720.04      772.40     97.60 o
  -7   6   3     2331.94     1133.99    986.37 o
  -6   6   3     2545.47     2374.64    103.54 o
  -5   6   3     2456.90     2316.38     91.66 o
  -4   6   3     2139.52     2064.40     76.45 o
  -3   6   3     1023.63     1043.15     47.87 o
  -2   6   3     2724.16     2719.76     76.45 o
  -1   6   3      992.52     1024.91     28.97 o
   0   6   3     1089.52     1123.37     20.28 o
   1   6   3     2188.09     2259.70     46.95 o
   2   6   3     2089.03     2153.84     96.86 o
   3   6   3      878.15      975.98     75.33 o
   5   6   3      330.65      355.88     69.39 o
   6   6   3      317.84      291.68     46.76 o
   7   6   3      242.27      259.02     49.73 o
 -11   7   3       58.89       23.38     54.92 o
 -10   7   3      138.74      169.22     63.83 o
  -9   7   3       41.62       51.94     24.51 o
  -8   7   3      170.36      133.78     36.55 o
  -7   7   3      789.11      706.94     46.02 o
  -6   7   3      846.50      764.09     67.54 o
  -5   7   3      222.41      268.30     27.09 o
  -4   7   3      530.60      557.39     47.50 o
  -3   7   3      436.95      457.93     40.82 o
  -2   7   3      964.07      978.83     47.31 o
  -1   7   3     1036.29     1051.04     22.77 o
   0   7   3      211.83      247.23     17.47 o
   1   7   3      641.52      667.54     28.88 o
   2   7   3      407.73      398.56     36.00 o
   3   7   3      629.47      695.43     47.13 o
   4   7   3      418.00      534.75     74.59 o
   5   7   3      324.84      296.51     74.59 o
   6   7   3      158.27      191.86     74.22 o
   7   7   3       72.77       50.10     43.42 o
 -10   8   3       11.59      -21.89     53.81 o
  -9   8   3       22.20        1.74     15.78 o
  -8   8   3       24.26       34.11     21.01 o
  -7   8   3       11.20       40.82     44.16 o
  -6   8   3      514.66      490.96     62.34 o
  -5   8   3      417.97      374.81     31.91 o
  -4   8   3      978.41     1043.15     65.68 o
  -3   8   3       90.64       99.59     20.68 o
  -2   8   3      672.76      682.36     31.12 o
  -1   8   3        7.88        9.82     12.06 o
   0   8   3      197.27      202.11     15.27 o
   1   8   3       40.32       64.52     16.52 o
   2   8   3      137.55       81.27     46.76 o
   3   8   3        0.09      -12.25     43.79 o
   4   8   3       27.79       71.62     33.77 o
   5   8   3        4.44      -37.48     37.48 o
   6   8   3        0.80       -1.48     56.41 o
 -10   9   3      254.63      229.34     79.41 o
  -9   9   3      280.86      285.74     74.59 o
  -8   9   3      601.19      461.51    119.49 o
  -7   9   3      413.18      463.87     68.28 o
  -6   9   3     1294.03     1183.05     89.81 o
  -5   9   3     1242.43     1187.13     52.70 o
  -4   9   3       17.73       -9.43     17.97 o
  -3   9   3      461.24      469.28     21.90 o
  -2   9   3      900.88      896.73     30.83 o
  -1   9   3      784.71      882.87     32.90 o
   0   9   3      325.47      340.92     18.96 o
   1   9   3       16.48       41.28     18.48 o
   2   9   3       95.53      198.54     59.00 o
   3   9   3      109.67       76.07     56.04 o
   4   9   3       29.85       45.64     60.12 o
   5   9   3       31.17       21.89     63.09 o
  -9  10   3      317.34      345.12     81.64 o
  -8  10   3      437.16      687.64     88.32 o
  -7  10   3      707.61      775.22     85.35 o
  -6  10   3     1007.67      773.72     78.12 o
  -5  10   3      331.82      353.69     32.84 o
  -4  10   3       83.12       78.16     16.79 o
  -3  10   3       85.84       78.12     14.91 o
  -2  10   3      150.34      139.55     20.66 o
  -1  10   3     1174.50     1204.45     36.37 o
   0  10   3      368.38      333.07     27.86 o
   1  10   3      308.66      310.97     17.97 o
   2  10   3      174.76      142.13     60.49 o
   3  10   3       83.94       83.87     64.20 o
   4  10   3      108.73      129.51     46.39 o
  -8  11   3       68.30       26.60     30.23 o
  -7  11   3      365.31      354.45     36.37 o
  -6  11   3      326.53      296.17     54.31 o
  -5  11   3      225.73      181.73     43.50 o
  -4  11   3      154.96      124.45     32.39 o
  -3  11   3      179.94      152.63     28.37 o
  -2  11   3      404.65      403.83     28.65 o
  -1  11   3      471.59      494.99     28.86 o
   0  11   3      300.69      303.54     46.27 o
   1  11   3      283.30      280.18     69.77 o
   2  11   3      189.58      131.00     67.17 o
  -7  12   3        0.03      -30.22     39.58 o
  -6  12   3        0.37       -3.78     31.73 o
  -5  12   3        2.78       35.27     33.51 o
  -4  12   3       94.73       75.77     20.67 o
  -3  12   3      139.28      219.67     26.52 o
  -2  12   3      499.68      445.18     38.83 o
  -1  12   3      151.97      113.18     25.70 o
   0  12   3        9.79        4.08     43.42 o
  -1 -12   4        5.82       11.29     17.13 o
   0 -12   4        1.62       -0.79     15.13 o
   1 -12   4       26.48       19.53     13.54 o
   2 -12   4        1.82       20.33     28.57 o
   3 -12   4       23.37       10.76     29.91 o
   4 -12   4        1.65      -16.20     24.78 o
   5 -12   4       70.13       28.94     36.55 o
   6 -12   4       38.79       33.84     39.84 o
   7 -12   4       54.18      101.85     35.33 o
  -3 -11   4       76.85       32.29     33.40 o
  -2 -11   4       95.62       43.23     17.79 o
  -1 -11   4       76.84       53.32     27.19 o
   0 -11   4       33.94        4.75     21.38 o
   1 -11   4      211.29      219.30     58.16 o
   2 -11   4       73.19       41.22     26.41 o
   3 -11   4      190.56      227.71     30.43 o
   4 -11   4      505.15      569.32     60.86 o
   5 -11   4       81.34       97.67     39.09 o
   6 -11   4       38.79       32.03     53.99 o
   7 -11   4       17.69       53.28     30.34 o
   8 -11   4       38.30       17.30     84.24 o
  -4 -10   4      155.17       60.86     37.48 o
  -3 -10   4      241.51      293.91     42.68 o
  -2 -10   4      294.31      267.88     33.64 o
  -1 -10   4      445.81      509.41     38.25 o
   0 -10   4      395.33      419.82     34.11 o
   1 -10   4      442.66      442.60     32.54 o
   2 -10   4      238.34      238.43     30.24 o
   3 -10   4      436.21      414.85     65.50 o
   4 -10   4      817.68      931.14     59.93 o
   5 -10   4      212.78      165.65     29.17 o
   6 -10   4      228.04      251.87     46.41 o
   7 -10   4      236.51      244.58     49.18 o
   8 -10   4      341.87      449.97     64.01 o
   9 -10   4      203.55      224.55     56.06 o
  -5  -9   4      211.03       90.16    124.32 o
  -4  -9   4      174.75      247.27     72.73 o
  -3  -9   4      201.37      170.55     37.38 o
  -2  -9   4      537.19      593.17     34.59 o
  -1  -9   4      443.33      481.60     61.05 o
   0  -9   4     1435.08     1348.48     44.35 o
   1  -9   4      874.49      853.13     40.26 o
   2  -9   4      220.28      245.05     18.12 o
   3  -9   4     1168.57     1158.93     51.58 o
   4  -9   4      673.10      717.64     37.54 o
   5  -9   4      549.15      663.89     50.90 o
   6  -9   4      924.92      887.43     60.22 o
   7  -9   4      503.97      568.09     95.19 o
   8  -9   4      462.12      472.58     35.66 o
   9  -9   4      583.92      599.71     49.83 o
  -6  -8   4       79.22       18.74     25.06 o
  -5  -8   4      164.84      140.54     33.89 o
  -4  -8   4      206.30      144.00     47.83 o
  -3  -8   4      186.58      135.13     36.53 o
  -2  -8   4       29.98       41.94     15.37 o
  -1  -8   4      131.53      177.03     18.46 o
   0  -8   4       46.00       36.68     30.62 o
   1  -8   4      737.57      797.80     33.19 o
   2  -8   4     1558.39     1611.30     46.02 o
   3  -8   4     1030.81     1047.97     70.14 o
   4  -8   4      172.77      227.85     48.98 o
   5  -8   4       25.56        4.40     24.10 o
   6  -8   4      584.24      691.89     53.07 o
   7  -8   4      617.94      673.68     95.74 o
   8  -8   4      146.20       91.74     55.11 o
   9  -8   4       86.17       68.73     58.63 o
  10  -8   4      109.57       76.05     53.44 o
  -7  -7   4       23.89       50.84     64.20 o
  -6  -7   4       16.22       20.53     27.25 o
  -5  -7   4       79.84      109.32     30.16 o
  -4  -7   4       87.98       62.16     14.60 o
  -3  -7   4      380.69      382.50     21.56 o
  -2  -7   4       20.15       35.56     11.42 o
  -1  -7   4      102.63      128.90     11.05 o
   0  -7   4      251.57      279.03     14.65 o
   1  -7   4      514.07      464.28     46.02 o
   2  -7   4      776.01      576.14    132.67 o
   3  -7   4        5.74       -9.28     17.44 o
   4  -7   4      327.62      295.39     48.61 o
   5  -7   4      106.07      106.47     29.68 o
   6  -7   4      143.01      133.95     24.20 o
   7  -7   4       40.17       47.40     22.68 o
   8  -7   4       23.05      -19.13     21.62 o
   9  -7   4        0.42       28.08     24.20 o
  10  -7   4        0.32        6.52     53.62 o
  -8  -6   4      114.37      134.71     47.87 o
  -7  -6   4       90.18      115.78     67.17 o
  -6  -6   4      219.27      149.46     27.69 o
  -5  -6   4      832.04      799.58     47.99 o
  -4  -6   4     2453.74     2361.10     46.65 o
  -3  -6   4      988.97      983.11     30.82 o
  -2  -6   4     1942.50     1998.59     35.75 o
  -1  -6   4      661.01      716.58     19.50 o
   0  -6   4      787.42      756.16     17.44 o
   1  -6   4     1719.62     1592.21     29.86 o
   2  -6   4      247.76      289.83     36.00 o
   3  -6   4     1644.71     1533.74     71.25 o
   4  -6   4      956.50      914.38     41.56 o
   5  -6   4      551.82      542.70     39.52 o
   6  -6   4       82.72       81.62     48.98 o
   7  -6   4      639.34      738.19     36.00 o
   8  -6   4      342.89      279.53     24.91 o
   9  -6   4      102.65      126.32     34.70 o
  10  -6   4      121.14      126.60     29.73 o
  11  -6   4       59.49        0.00     43.42 o
  -8  -5   4      150.54      193.71     77.19 o
  -7  -5   4       91.91       58.65     15.20 o
  -6  -5   4      301.14      185.37     51.04 o
  -5  -5   4      654.60      685.44     37.82 o
  -4  -5   4     2536.80     2479.53     39.67 o
  -3  -5   4     1227.60     1280.11     27.34 o
  -2  -5   4     1608.74     1651.10     29.53 o
  -1  -5   4     1551.19     1452.39     25.68 o
   0  -5   4     2519.75     2520.24     33.69 o
   1  -5   4     2804.10     2810.41     62.48 o
   2  -5   4      439.03      473.52     37.85 o
   3  -5   4     1683.63     1544.13     65.31 o
   4  -5   4     3264.31     3210.72    106.88 o
   5  -5   4      952.39     1002.32     46.94 o
   6  -5   4     2107.46     2044.94     96.48 o
   7  -5   4     2202.79     2249.33     72.79 o
   8  -5   4      797.76      847.47    129.88 o
   9  -5   4      388.53      385.07     32.42 o
  10  -5   4      271.92      275.17     93.33 o
  11  -5   4      249.28       51.07     47.13 o
  -9  -4   4       10.13       25.61     60.86 o
  -8  -4   4       37.31       37.55     20.31 o
  -7  -4   4      360.22      342.28     21.49 o
  -6  -4   4      469.48      480.31     42.10 o
  -5  -4   4      548.63      529.26     21.03 o
  -4  -4   4        8.04       11.52     12.32 o
  -3  -4   4       58.76       71.91     10.42 o
  -2  -4   4      217.41      183.56     13.23 o
  -1  -4   4     1813.15     1806.21     26.31 o
   0  -4   4     3437.77     3504.05     45.49 o
   1  -4   4     1197.73     1178.67     23.90 o
   2  -4   4     4810.29        1.86     11.88 o
   3  -4   4     4897.77     5032.05    112.44 o
   4  -4   4     3026.01     2910.87     93.14 o
   5  -4   4      149.43      167.19     23.69 o
   6  -4   4      295.71      295.50     29.48 o
   7  -4   4     1735.74     1840.04    106.88 o
   8  -4   4      925.86     1010.88     50.16 o
   9  -4   4      204.21      239.01     39.34 o
  10  -4   4      254.16      231.18     28.79 o
  11  -4   4       51.01        0.50     26.75 o
 -10  -3   4        2.79      -14.10     62.34 o
  -9  -3   4       33.23        9.14     18.24 o
  -8  -3   4      102.44       61.23     28.08 o
  -7  -3   4      286.79      337.64     24.30 o
  -6  -3   4       13.06       29.55     13.94 o
  -5  -3   4        4.83       22.02     11.15 o
  -4  -3   4       59.99       91.32     17.13 o
  -3  -3   4      259.24      274.46     19.72 o
  -2  -3   4      780.24      818.72     20.83 o
  -1  -3   4      222.03      196.88     17.97 o
   0  -3   4       52.93       92.21     28.12 o
   1  -3   4      178.97      183.59      7.30 o
   2  -3   4      346.84      319.75     13.25 o
   3  -3   4      143.41      176.60      7.37 o
   4  -3   4      907.62      899.87     20.29 o
   5  -3   4       53.69       56.27     11.16 o
   6  -3   4       45.65       38.12      7.58 o
   7  -3   4      221.64      241.72     20.32 o
   8  -3   4       32.45       53.58     17.94 o
   9  -3   4        2.32       -6.04     21.74 o
  10  -3   4       17.89       -6.69     24.39 o
  11  -3   4        0.63       45.42     22.82 o
 -10  -2   4      167.64      112.38     37.13 o
  -9  -2   4      123.24      126.89     34.63 o
  -8  -2   4      378.85      454.63     28.26 o
  -7  -2   4      411.88      427.80     24.11 o
  -6  -2   4      370.30      401.49     19.77 o
  -5  -2   4     1894.70     1873.27     47.15 o
  -4  -2   4     2735.07     2698.25     43.61 o
  -3  -2   4     1706.78     1712.84     31.06 o
  -2  -2   4        5.37       23.32     12.35 o
  -1  -2   4       61.00       44.29     13.41 o
   0  -2   4       14.08       49.94     10.40 o
   1  -2   4     3174.97     2929.09     80.34 o
   2  -2   4       45.51       75.10     15.35 o
   3  -2   4     2259.25     2122.02     58.45 o
   4  -2   4      791.62      741.81     18.35 o
   5  -2   4      138.28      174.71     21.32 o
   6  -2   4       82.08       87.89     12.22 o
   7  -2   4       73.35       89.44     12.01 o
   8  -2   4      808.48      915.09     55.10 o
   9  -2   4       14.99       15.65     17.76 o
  10  -2   4       20.99       26.35     24.25 o
  11  -2   4       14.80       13.29     26.22 o
 -10  -1   4      273.23      383.64     38.55 o
  -9  -1   4      189.67      138.97     25.61 o
  -8  -1   4      335.87      389.80     44.21 o
  -7  -1   4      264.16      320.53     32.43 o
  -6  -1   4      781.94      862.64     31.61 o
  -5  -1   4     3680.43     3509.76     57.96 o
  -4  -1   4     3459.32     3509.03     49.73 o
  -3  -1   4     7551.95     7260.96     90.75 o
  -2  -1   4     1796.57     1870.06     39.88 o
  -1  -1   4     1264.89     1114.30     24.98 o
   0  -1   4     2801.42     2874.05     44.67 o
   1  -1   4    18843.63    17820.32    307.53 o
   2  -1   4     6726.20     6683.06     81.78 o
   3  -1   4     3372.08     3738.76     58.57 o
   4  -1   4     5236.92     5080.18     61.44 o
   5  -1   4     1890.17     1771.78     31.77 o
   6  -1   4      944.86      940.90     26.03 o
   7  -1   4     1006.07      978.43     26.29 o
   8  -1   4      540.81      629.97     27.31 o
   9  -1   4      306.43      347.45     33.53 o
  10  -1   4      159.67      110.23     27.16 o
 -11   0   4       96.87       64.02     39.11 o
 -10   0   4      301.66      201.01     47.96 o
  -9   0   4      210.69      201.98     27.44 o
  -8   0   4      195.24      191.73     35.66 o
  -7   0   4      202.36      203.68     18.70 o
  -6   0   4     3224.17     3386.85     57.17 o
  -5   0   4     2316.79     2284.30     33.11 o
  -4   0   4      580.94      607.59     20.60 o
  -3   0   4     1519.39     1411.35     33.85 o
  -2   0   4       19.44       29.92     12.80 o
  -1   0   4    56133.40    60686.19   1430.01 o
   0   0   4    11282.27    12189.00    178.15 o
   1   0   4     8617.57     9118.29    142.87 o
   2   0   4     8256.07     7788.23     94.24 o
   3   0   4      231.93      242.29     26.16 o
   4   0   4     3549.90     3605.96     63.95 o
   5   0   4     2316.29     2343.35     33.84 o
   6   0   4      792.44      851.93     19.66 o
   7   0   4      776.61      830.38     21.93 o
   8   0   4      351.15      334.13     18.40 o
   9   0   4      175.50      226.80     30.32 o
  10   0   4      150.28       58.56     26.70 o
 -11   1   4        6.22       13.31     49.54 o
 -10   1   4        4.16       -5.38     15.02 o
  -9   1   4       11.52        7.94     11.84 o
  -8   1   4       21.06       35.99     18.85 o
  -7   1   4       56.01       48.73     13.81 o
  -6   1   4      181.79      242.37     24.24 o
  -5   1   4      234.59      251.02     13.99 o
  -4   1   4       93.65       96.67     11.60 o
  -3   1   4      434.28      481.44     27.83 o
  -2   1   4     1024.21      971.16     32.47 o
  -1   1   4     1253.42     1090.88     26.72 o
   0   1   4      432.92      387.69     15.48 o
   1   1   4     2054.61     2248.65     30.70 o
   2   1   4      521.65      530.90     10.12 o
   3   1   4      327.75      370.83     13.01 o
   4   1   4        9.23       19.33      9.26 o
   5   1   4      245.38      246.09     28.09 o
   6   1   4      523.81      588.60     18.80 o
   7   1   4      174.17      156.56     19.55 o
   8   1   4       77.64       63.15     12.49 o
   9   1   4       11.32       -3.01     14.27 o
  10   1   4       54.28       46.39     34.51 o
 -11   2   4       59.31       45.23     37.19 o
 -10   2   4      314.28      457.63     47.53 o
  -9   2   4      417.36      438.77     33.61 o
  -8   2   4      774.98      812.08     47.26 o
  -7   2   4      296.41      329.40     24.34 o
  -6   2   4      498.43      539.82     17.52 o
  -5   2   4     3270.45     3520.40     57.99 o
  -4   2   4     2174.80     2324.87     49.70 o
  -3   2   4     3192.74     3131.63     81.64 o
  -2   2   4       62.86       76.96     18.93 o
  -1   2   4      474.48      449.29     20.41 o
   0   2   4     1815.35     1692.85     29.50 o
   1   2   4      222.07      175.67      8.08 o
   2   2   4      137.96      139.59     36.74 o
   3   2   4        6.08        3.95      6.97 o
   4   2   4      171.50      165.82     13.40 o
   5   2   4        0.82       -5.74      5.74 o
   6   2   4        0.38       -0.95      7.21 o
   7   2   4       11.67        5.08      7.53 o
   8   2   4        0.12        8.92      9.47 o
   9   2   4        8.98       28.57     52.32 o
 -11   3   4       70.70       39.94     26.52 o
 -10   3   4      326.44      375.24     34.61 o
  -9   3   4      747.69      805.68     34.06 o
  -8   3   4      579.42      597.07     27.34 o
  -7   3   4      402.05      424.61     26.18 o
  -6   3   4      909.51      917.54     26.10 o
  -5   3   4     3823.57     4002.00     73.38 o
  -4   3   4     9994.15     9657.29    174.89 o
  -3   3   4        5.62        2.63      8.88 o
  -2   3   4     3045.28     2810.39     50.90 o
  -1   3   4     3600.25     3462.73     54.05 o
   0   3   4     1429.87     1435.79     24.42 o
   1   3   4     7211.34     6880.09     77.50 o
   2   3   4     2767.90     2785.07     89.06 o
   3   3   4      724.00      794.52     33.40 o
   4   3   4      969.00     1008.27     64.20 o
   5   3   4      148.70       98.71     41.93 o
   6   3   4      497.01      590.78     67.91 o
   7   3   4      476.74      489.10     73.11 o
   8   3   4      174.08      175.90     65.68 o
   9   3   4      190.49      113.18     41.93 o
 -11   4   4      122.80      116.71     40.92 o
 -10   4   4      246.90      301.54     58.63 o
  -9   4   4      858.36      823.48     31.01 o
  -8   4   4      270.21      302.99     45.53 o
  -7   4   4      416.93      516.76     26.54 o
  -6   4   4     1030.15      945.97     42.63 o
  -5   4   4     3072.81     3127.19     69.58 o
  -4   4   4     6252.56     6156.05    107.01 o
  -3   4   4     2227.11     2048.82     46.31 o
  -2   4   4     1953.80     1976.59     40.54 o
  -1   4   4     7728.93     7507.74    110.66 o
   0   4   4    12899.03    13480.11    210.69 o
   1   4   4     2183.13     2266.16    102.98 o
   2   4   4     5284.81     5179.75    126.17 o
   3   4   4     1219.32     1299.58     69.77 o
   4   4   4     1001.11     1093.62     74.96 o
   6   4   4     1261.21     1249.11     99.82 o
   7   4   4      605.45      713.62     87.58 o
   8   4   4      379.63      505.43     90.55 o
 -11   5   4       57.37       53.64     37.30 o
 -10   5   4        3.89      -12.59     20.99 o
  -9   5   4       15.10       13.41     24.61 o
  -8   5   4        1.13      -13.56     13.56 o
  -7   5   4      137.44       71.47     48.67 o
  -6   5   4      773.43      689.13     32.32 o
  -5   5   4      770.38      777.88     50.47 o
  -4   5   4       22.93       26.09     10.36 o
  -3   5   4       80.00      130.05     13.82 o
  -2   5   4     1208.96     1224.36     35.25 o
  -1   5   4      418.37      436.41     24.86 o
   0   5   4      137.37      144.15     46.94 o
   1   5   4      914.90      938.37     29.10 o
   2   5   4      329.62      405.98     45.64 o
   3   5   4     1204.55     1247.99     79.04 o
   4   5   4      691.16      669.46     70.14 o
   5   5   4      313.34      408.20     65.68 o
   6   5   4      128.43      191.86     65.31 o
   7   5   4      152.24      137.31     68.28 o
   8   5   4       76.65      106.50     71.99 o
 -11   6   4       45.11       56.62     36.02 o
 -10   6   4      119.82       94.11     34.16 o
  -9   6   4      182.67      160.19     25.89 o
  -8   6   4      443.93      409.06     34.65 o
  -7   6   4      350.56      333.99     35.25 o
  -6   6   4      157.46      147.32     44.16 o
  -5   6   4      658.19      721.32     68.65 o
  -4   6   4      810.14      815.30     52.70 o
  -3   6   4      823.89      885.06     46.39 o
  -2   6   4       47.88       59.00     21.52 o
  -1   6   4       28.62       34.88     16.70 o
   0   6   4       69.82       48.63     15.48 o
   1   6   4       89.49      111.70      8.66 o
   2   6   4       20.15       10.76     18.93 o
   3   6   4       33.22       50.84     25.23 o
   4   6   4       18.07        4.45     23.38 o
   5   6   4       18.67      102.79     33.77 o
   6   6   4        0.60      -13.36     51.21 o
   7   6   4        3.75        5.20     54.18 o
 -11   7   4      183.38      107.84     44.35 o
 -10   7   4      246.42      230.10     90.92 o
  -9   7   4      513.83      526.46    111.33 o
  -8   7   4      512.45      497.17     35.44 o
  -7   7   4      285.31      239.36     53.81 o
  -6   7   4      808.14      957.80     46.39 o
  -5   7   4     1026.87     1129.61     69.02 o
  -4   7   4     2319.69     2438.10     92.77 o
  -3   7   4     1250.41     1267.29     59.00 o
  -2   7   4      490.48      475.37     35.63 o
  -1   7   4      780.83      744.38     24.34 o
   0   7   4      344.64      308.37     26.59 o
   1   7   4      920.09      898.52     21.14 o
   2   7   4      353.73      405.61     57.15 o
   3   7   4      481.18      455.71     68.65 o
   4   7   4      215.02      300.22     67.91 o
   5   7   4      176.27      143.99     67.54 o
   6   7   4      100.46      110.22     42.30 o
 -10   8   4      202.28      114.94     44.53 o
  -9   8   4      579.83      512.56     70.14 o
  -8   8   4      370.42      255.73    184.25 o
  -7   8   4      380.52      254.94     59.00 o
  -6   8   4     1174.78     1135.92     55.29 o
  -5   8   4      192.55      179.61     44.53 o
  -4   8   4     2427.41     2495.62     99.08 o
  -3   8   4     2770.27     2765.40     97.60 o
  -2   8   4     1661.87     1729.21    102.42 o
  -1   8   4     2103.91     2043.74     52.10 o
   0   8   4      588.30      675.20     36.00 o
   1   8   4     1066.92     1085.78     47.31 o
   2   8   4     1134.08     1114.40     59.00 o
   3   8   4      779.58      796.37     56.41 o
   4   8   4      508.69      623.44     90.18 o
   5   8   4      312.19      317.66     84.61 o
   6   8   4      199.84      208.56     87.58 o
 -10   9   4       82.00       78.30     64.94 o
  -9   9   4       57.73       45.64     56.41 o
  -8   9   4       19.39       30.43     49.36 o
  -7   9   4      246.62      223.40     59.00 o
  -6   9   4     1096.37     1091.02     56.04 o
  -5   9   4      661.16      779.67     68.65 o
  -4   9   4      146.64      163.65     40.82 o
  -3   9   4        1.17        8.07     10.05 o
  -2   9   4      432.36      476.87     25.74 o
  -1   9   4     1058.55     1116.41     29.16 o
   0   9   4      593.83      679.96     25.92 o
   1   9   4      935.64      905.52     44.88 o
   2   9   4      292.25      318.40     68.65 o
   4   9   4      166.08      123.57     71.99 o
   5   9   4      132.68      172.19     51.21 o
  -9  10   4       45.46       47.50     36.74 o
  -8  10   4       48.39      117.27     59.75 o
  -7  10   4       30.82       56.41     51.95 o
  -6  10   4       20.91       50.47     27.83 o
  -5  10   4       11.03       -5.59     15.95 o
  -4  10   4        6.43        6.72     14.76 o
  -3  10   4        3.39      -17.72     17.72 o
  -2  10   4        0.33       12.45     15.97 o
  -1  10   4       16.51        7.81     12.65 o
   0  10   4       23.04       38.09     14.24 o
   1  10   4       45.06       46.02     49.73 o
   2  10   4       21.67       18.93     51.21 o
   3  10   4       16.00       68.65     38.97 o
  -8  11   4      239.99      137.13    161.43 o
  -7  11   4      123.55       78.77     30.90 o
  -6  11   4      460.83      409.33    140.09 o
  -5  11   4      438.85      389.50     26.04 o
  -4  11   4      295.46      328.19     25.15 o
  -3  11   4      100.43       75.77     22.34 o
  -2  11   4      208.88      295.83     33.10 o
  -1  11   4      447.38      470.42     33.65 o
   2  11   4       65.99       28.20     57.52 o
  -7  12   4      287.82      346.61     57.35 o
  -6  12   4      660.20      760.28    100.01 o
  -5  12   4      632.81      703.30     44.46 o
  -4  12   4      522.64      511.90     48.67 o
  -3  12   4      772.02      811.08     50.91 o
  -2  12   4      615.65      652.80     43.16 o
  -1  12   4      354.82      341.76     56.78 o
  -1 -12   5      187.78      102.79     30.50 o
   0 -12   5      422.49      400.92     40.79 o
   1 -12   5      660.94      582.49     48.73 o
   2 -12   5      323.64      339.26     44.47 o
   3 -12   5      616.55      733.40     58.38 o
   4 -12   5      564.79      611.41     76.07 o
   5 -12   5      274.19      292.78     53.25 o
   6 -12   5      254.59      255.45     74.22 o
  -2 -11   5      109.66       16.80     21.12 o
  -1 -11   5      218.17       81.51     64.76 o
   0 -11   5      490.27      346.94    249.56 o
   1 -11   5      433.80      387.42     57.15 o
   2 -11   5      143.91       68.28     44.90 o
   3 -11   5      271.10      366.51     44.08 o
   4 -11   5      238.14      255.89     45.26 o
   5 -11   5      302.80      302.54     37.31 o
   6 -11   5      347.25      499.68    128.58 o
   7 -11   5      267.79      412.78     87.58 o
   8 -11   5      311.06      291.38     45.69 o
  -4 -10   5        9.49        8.91     31.17 o
  -3 -10   5        1.73       -5.37     15.28 o
  -2 -10   5        2.52        3.74     17.73 o
  -1 -10   5       10.80       -1.27     15.51 o
   0 -10   5      134.77       47.70     61.60 o
   1 -10   5       35.60       -2.45     12.85 o
   2 -10   5        0.33      -22.27     22.27 o
   3 -10   5        0.89      -24.49     24.49 o
   4 -10   5       39.32       31.39     21.82 o
   5 -10   5      154.56      140.55     52.14 o
   6 -10   5      149.95      163.46     44.47 o
   7 -10   5      146.17      204.21     34.14 o
   8 -10   5       71.68       90.13     45.05 o
   9 -10   5       97.29      124.68     51.54 o
  -5  -9   5       85.65       80.16     64.57 o
  -4  -9   5      158.44       -2.38     29.69 o
  -3  -9   5      122.13       97.87     30.94 o
  -2  -9   5      204.21      274.35     40.79 o
  -1  -9   5      566.85      563.97     26.20 o
   0  -9   5       64.27       82.44     16.59 o
   1  -9   5      175.26       93.96    119.49 o
   2  -9   5     1261.39     1318.87     78.30 o
   3  -9   5      284.00      264.96     51.95 o
   4  -9   5      283.49      220.06     52.32 o
   5  -9   5       33.70       27.27     30.16 o
   6  -9   5       11.10      -12.82     22.53 o
   7  -9   5       75.82       31.41     34.87 o
   8  -9   5       75.67       37.58     38.04 o
   9  -9   5       26.43       39.41     41.71 o
  -6  -8   5      317.71      107.99     70.88 o
  -5  -8   5      662.58      521.93    138.60 o
  -4  -8   5      711.48      623.63     51.82 o
  -3  -8   5      355.48      350.55     20.42 o
  -2  -8   5      342.00      334.07     19.31 o
  -1  -8   5     1185.81     1247.56     54.39 o
   0  -8   5     2648.58     2700.46     44.00 o
   1  -8   5     4737.82     4613.09    148.81 o
   2  -8   5     2074.97     1976.45     64.94 o
   3  -8   5      854.13      843.13     65.68 o
   4  -8   5      853.58      858.71     72.73 o
   5  -8   5      675.91      719.52     40.82 o
   6  -8   5     1176.91     1098.26     67.91 o
   7  -8   5     1053.95     1016.39     64.63 o
   8  -8   5      547.88      538.14     43.97 o
   9  -8   5      313.85      356.54     95.00 o
  10  -8   5      477.76      573.64     66.86 o
  -7  -7   5      139.99      124.32     44.53 o
  -6  -7   5      115.90       70.29     45.83 o
  -5  -7   5      173.47      118.11     37.09 o
  -4  -7   5      512.34      474.18     53.08 o
  -3  -7   5      563.52      594.78     21.71 o
  -2  -7   5     1811.95     1788.76     34.73 o
  -1  -7   5      182.88      213.98     14.57 o
   0  -7   5     1243.21     1231.29     22.65 o
   1  -7   5     1348.56     1331.02     30.35 o
   2  -7   5     1400.28     1277.68     67.91 o
   3  -7   5      598.27      536.97     53.81 o
   4  -7   5      547.03      484.65     36.74 o
   5  -7   5     1777.62     1763.45     97.60 o
   6  -7   5     1334.31     1363.90     49.13 o
   7  -7   5     1348.40     1362.24     51.97 o
   8  -7   5      583.41      583.28     52.85 o
   9  -7   5      277.97      343.90     65.50 o
  10  -7   5      277.88      217.44     36.30 o
  -8  -6   5        0.36      -23.75     63.83 o
  -7  -6   5        4.14        4.52     23.75 o
  -6  -6   5        6.03       16.40     15.76 o
  -5  -6   5        2.95       17.73     11.94 o
  -4  -6   5      393.53      418.76     22.26 o
  -3  -6   5       38.72       45.41     11.13 o
  -2  -6   5      155.91      170.03     28.35 o
  -1  -6   5        1.27        8.51      8.75 o
   0  -6   5      121.74      157.16     12.72 o
   1  -6   5        8.43       12.97      9.76 o
   2  -6   5      103.40       95.37     30.80 o
   3  -6   5       82.40       91.66     34.51 o
   4  -6   5      105.31       77.56     36.00 o
   5  -6   5      703.38      669.83     39.34 o
   6  -6   5     1082.94     1000.70     81.83 o
   7  -6   5      763.57      711.36     81.08 o
   8  -6   5      207.03      160.42     36.57 o
   9  -6   5      110.75      101.95     36.92 o
  10  -6   5      148.13      165.63     84.61 o
  -8  -5   5       56.92       45.64     37.85 o
  -7  -5   5      129.07       52.52     16.66 o
  -6  -5   5      212.69      235.63     18.36 o
  -5  -5   5      151.33      161.03     36.38 o
  -4  -5   5      265.52      274.23     23.79 o
  -3  -5   5      434.57      418.84     18.37 o
  -2  -5   5      257.77      270.28     17.72 o
  -1  -5   5      708.12      613.46     21.42 o
   0  -5   5      289.36      312.11     16.21 o
   1  -5   5        0.56        0.96      6.85 o
   2  -5   5      574.29      518.61     12.69 o
   3  -5   5      138.11      134.34     19.67 o
   4  -5   5       17.82       64.94     31.91 o
   5  -5   5       27.57       29.32     18.93 o
   6  -5   5        8.59       -6.47     21.33 o
   7  -5   5      155.68      138.19     30.50 o
   8  -5   5      298.52      266.30     53.62 o
   9  -5   5        0.37        9.38     19.00 o
  10  -5   5        7.04       26.43     35.81 o
  -9  -4   5      100.67       56.04     39.34 o
  -8  -4   5      356.12      257.14     40.68 o
  -7  -4   5      338.30      291.54     43.61 o
  -6  -4   5       64.90       41.84     14.42 o
  -5  -4   5      681.36      668.54     47.98 o
  -4  -4   5      243.09      312.27     16.92 o
  -3  -4   5     1571.97     1577.81     33.92 o
  -2  -4   5     2068.67     2041.86     33.44 o
  -1  -4   5     1666.58     1552.47     32.93 o
   0  -4   5     3456.14     3382.87     48.84 o
   1  -4   5     6012.11     6089.27     79.07 o
   2  -4   5     5087.46     5183.56     62.83 o
   3  -4   5      506.57      424.16     23.75 o
   4  -4   5      481.96      476.12     41.93 o
   5  -4   5     1571.21     1567.51     71.25 o
   6  -4   5     1088.56     1079.42     35.34 o
   7  -4   5     2797.22     2905.46     81.19 o
   8  -4   5     1299.65     1292.13     55.60 o
   9  -4   5       99.79      143.21     32.37 o
  10  -4   5      177.53      185.52     28.53 o
  11  -4   5       22.65       10.59     29.60 o
  -9  -3   5       53.70       46.54     23.66 o
  -8  -3   5      184.72      157.54     56.29 o
  -7  -3   5       97.66       69.45     18.97 o
  -6  -3   5     1004.83     1005.63     31.55 o
  -5  -3   5      761.71      725.78     28.15 o
  -4  -3   5     1752.17     1735.60     32.66 o
  -3  -3   5     2870.79     2863.59     47.04 o
  -2  -3   5     2102.38     2095.64     35.85 o
  -1  -3   5     2836.93     3004.19     38.52 o
   0  -3   5     1001.15      968.15     18.66 o
   1  -3   5     4528.51     4424.28     66.52 o
   2  -3   5     5623.78     5319.60     94.71 o
   3  -3   5     6404.71     6019.36     85.80 o
   4  -3   5      411.21      465.88     16.51 o
   5  -3   5     4188.23     4161.59     73.04 o
   6  -3   5     1131.83     1079.71     28.85 o
   7  -3   5     1106.45     1054.15     26.68 o
   8  -3   5     1100.88     1120.02     38.21 o
   9  -3   5      133.18      121.82     28.31 o
  10  -3   5      221.73      281.27     80.16 o
 -10  -2   5       16.68       20.09     23.61 o
  -9  -2   5       14.10       25.65     20.51 o
  -8  -2   5       76.76       55.57     19.74 o
  -7  -2   5       18.02       33.46     14.53 o
  -6  -2   5       71.48       84.72     16.90 o
  -5  -2   5      257.68      277.72     19.26 o
  -4  -2   5      665.70      692.73     22.85 o
  -3  -2   5      203.02      211.96     15.56 o
  -2  -2   5     1851.44     1701.65     46.93 o
  -1  -2   5     1401.21     1468.28     31.91 o
   0  -2   5      845.64      811.06     28.59 o
   1  -2   5      206.88      191.33     13.80 o
   2  -2   5      300.54      407.89     21.51 o
   3  -2   5     1713.79     1496.90     55.11 o
   4  -2   5     5421.44     5347.32    115.97 o
   5  -2   5      969.74      955.33     34.58 o
   6  -2   5      529.08      569.07     26.28 o
   7  -2   5      893.79      930.50     30.04 o
   8  -2   5      130.35      160.05     20.84 o
   9  -2   5      170.65      179.05     43.69 o
  10  -2   5       66.46       47.89     26.22 o
 -10  -1   5        1.74      -10.75     23.02 o
  -9  -1   5       18.56       25.29     24.07 o
  -8  -1   5       35.28       23.82     18.70 o
  -7  -1   5       20.52       12.76     15.88 o
  -6  -1   5       17.22       32.26     15.45 o
  -5  -1   5      103.49      151.05     16.77 o
  -4  -1   5      387.76      441.14     19.40 o
  -3  -1   5      293.49      293.96     11.99 o
  -2  -1   5      879.55      880.01     29.26 o
  -1  -1   5        4.92        2.28      9.26 o
   0  -1   5      480.19      410.13     23.34 o
   1  -1   5     4477.32     3964.75     60.57 o
   2  -1   5     2562.43     2221.33     42.24 o
   3  -1   5      128.06      134.91     20.97 o
   4  -1   5     1500.55     1595.29     35.03 o
   5  -1   5      248.72      234.73     13.36 o
   6  -1   5      145.89      192.81     23.32 o
   7  -1   5       24.18       -7.48     11.30 o
   8  -1   5       62.36       50.66     15.96 o
   9  -1   5       26.45       25.60     15.21 o
  10  -1   5       26.16       11.84     16.17 o
 -11   0   5      114.06      161.50     45.69 o
 -10   0   5      128.01       91.77     29.33 o
  -9   0   5      158.16      127.11     26.08 o
  -8   0   5      423.08      467.22     26.33 o
  -7   0   5      547.95      519.34     24.07 o
  -6   0   5      813.81      835.33     34.29 o
  -5   0   5      540.61      503.64     19.16 o
  -4   0   5     1778.10     1588.50     33.07 o
  -3   0   5     2772.32     2986.18     54.18 o
  -2   0   5    17452.39    17577.54    298.84 o
  -1   0   5    10005.24     9899.69    157.87 o
   0   0   5       70.27       53.62     10.11 o
   1   0   5       28.95       44.97     12.25 o
   2   0   5      642.34      644.53     23.94 o
   3   0   5     2968.63     3030.13     49.91 o
   4   0   5     2469.67     2349.56     46.76 o
   5   0   5     1483.23     1520.29     26.06 o
   6   0   5      721.23      703.76     21.74 o
   7   0   5      189.82      215.25     35.77 o
   8   0   5      360.92      382.23     25.98 o
   9   0   5       50.40       23.71     26.25 o
  10   0   5        3.49      -30.43     30.43 o
 -11   1   5       89.66       78.45     40.48 o
 -10   1   5      313.79      349.03     62.67 o
  -9   1   5      616.98      655.24     53.29 o
  -8   1   5      712.37      764.47     32.62 o
  -7   1   5      790.87      812.46     53.59 o
  -6   1   5     2409.47     2380.60     50.55 o
  -5   1   5     3867.64     3826.74     59.17 o
  -4   1   5     5633.95     5750.04     95.89 o
  -3   1   5     5568.06     5488.44     97.97 o
  -2   1   5     4862.83     4870.73     77.37 o
  -1   1   5     1777.71     1544.88     36.05 o
   0   1   5     4493.43     4578.81     93.33 o
   1   1   5     6503.20     6110.49     85.15 o
   2   1   5     5478.47     5244.42     62.57 o
   3   1   5     2840.58     2757.81     43.72 o
   4   1   5     1523.30     1322.00     22.06 o
   5   1   5     2154.89     2162.77     32.03 o
   6   1   5     2154.74     2193.11     36.15 o
   7   1   5      319.13      358.19     16.85 o
   8   1   5      561.63      628.45     40.10 o
   9   1   5      240.07      217.00     64.97 o
  10   1   5       51.23       27.09     33.40 o
 -11   2   5       28.02       57.18     39.57 o
 -10   2   5      102.53       80.86     23.36 o
  -9   2   5      205.59      183.88     34.51 o
  -8   2   5      153.28      198.55     29.83 o
  -7   2   5      451.18      459.23     28.30 o
  -6   2   5      508.45      529.58     18.80 o
  -5   2   5      695.44      628.60     30.41 o
  -4   2   5      974.61      912.48     35.81 o
  -3   2   5     1911.88     1666.86     39.34 o
  -2   2   5     1529.41     1503.67     35.68 o
  -1   2   5       48.36       54.07      9.47 o
   0   2   5     1226.89     1132.77     24.89 o
   1   2   5     5143.13     5126.86     70.32 o
   2   2   5     4269.75     4279.29     46.61 o
   3   2   5     1835.44     1794.83     25.84 o
   4   2   5     1877.98     1913.09     55.48 o
   5   2   5     1749.21     1883.39     35.44 o
   6   2   5      571.59      602.08     37.31 o
   7   2   5      261.32      293.30     26.64 o
   8   2   5      598.51      563.45     64.70 o
   9   2   5      159.44      140.65     64.94 o
 -11   3   5        2.39      -23.27     34.63 o
 -10   3   5        1.22        6.90     22.51 o
  -9   3   5       36.98       44.29     18.57 o
  -8   3   5      192.60      191.75     20.22 o
  -7   3   5        0.01      -14.18     16.76 o
  -6   3   5       27.54       12.18     26.90 o
  -5   3   5      384.57      327.77     26.73 o
  -4   3   5      544.48      569.13     38.78 o
  -3   3   5       35.23       47.09     10.79 o
  -2   3   5        2.86       13.91      8.35 o
  -1   3   5      908.96      922.06     57.52 o
   0   3   5      109.04      107.60     12.62 o
   1   3   5     1686.84     1735.72     24.77 o
   2   3   5     1648.05     1758.25     68.28 o
   3   3   5        1.48       28.57     27.83 o
   4   3   5      726.04      552.93     54.18 o
   5   3   5      262.29      268.30     31.91 o
   6   3   5       51.37       77.19     28.20 o
   7   3   5       18.44       11.50     25.61 o
   8   3   5        4.40       25.98     51.58 o
   9   3   5       13.07      -55.29     61.60 o
 -11   4   5      130.93       54.98     27.83 o
 -10   4   5      254.70      341.46     75.89 o
  -9   4   5       72.05       51.48     24.19 o
  -8   4   5      733.45      753.29     38.21 o
  -7   4   5      436.68      472.69     49.17 o
  -6   4   5      982.66      956.31     33.59 o
  -5   4   5     4033.79     4120.58    165.69 o
  -4   4   5      524.50      640.94     23.99 o
  -3   4   5     2154.26     2071.53     46.83 o
  -2   4   5      756.90      677.64     18.87 o
  -1   4   5     3301.97     3577.82     52.73 o
   0   4   5      798.22      760.77     18.64 o
   1   4   5      201.00      134.98     11.36 o
   2   4   5      322.24      313.58     41.19 o
   3   4   5      638.71      606.00     54.55 o
   4   4   5     2111.06     2097.80     73.11 o
   5   4   5      663.91      698.03     47.50 o
   6   4   5      266.92      436.41     44.90 o
   7   4   5        3.99       61.97     35.25 o
   8   4   5       11.87       69.02     38.22 o
 -11   5   5      134.58      124.81     60.86 o
 -10   5   5      291.28      177.66     39.78 o
  -9   5   5      902.69      854.16     32.96 o
  -8   5   5     1198.65     1224.52     84.69 o
  -7   5   5      479.58      483.43     53.62 o
  -6   5   5     1411.30     1379.99     52.99 o
  -5   5   5     1217.04     1138.43     52.32 o
  -4   5   5     4343.42     4207.89    177.57 o
  -3   5   5     2053.07     1977.13     55.85 o
  -2   5   5      651.04      577.80     23.48 o
  -1   5   5     1345.13     1292.80     56.78 o
   0   5   5      153.11      142.87     14.10 o
   1   5   5     3707.90     3684.12     62.31 o
   2   5   5     1616.88     1695.91     57.15 o
   3   5   5     2570.06     2559.44     83.13 o
   4   5   5      302.57      357.74     61.60 o
   5   5   5      493.69      432.33     71.25 o
   6   5   5      553.28      701.00     56.78 o
   7   5   5      125.16      176.64     43.42 o
   8   5   5      141.52      143.61     48.98 o
 -11   6   5       66.92       49.37     36.73 o
 -10   6   5       98.16      103.23     27.91 o
  -9   6   5      281.87      176.91     35.12 o
  -8   6   5      131.45      206.06     19.48 o
  -7   6   5      108.45       77.83     21.67 o
  -6   6   5      232.67      253.90     25.06 o
  -5   6   5      120.07      157.61     40.26 o
  -4   6   5      709.02      686.63     69.02 o
  -3   6   5      433.64      489.78     38.78 o
  -2   6   5     1129.74     1164.13     46.76 o
  -1   6   5      719.65      734.03     32.66 o
   0   6   5      316.07      352.47     18.32 o
   1   6   5      888.81      879.26     18.85 o
   2   6   5     1305.15     1357.10     83.13 o
   3   6   5     1073.89     1138.15     85.35 o
   4   6   5      428.89      428.62     67.91 o
   6   6   5      160.46      113.18     67.91 o
   7   6   5      106.64      166.62     77.93 o
 -11   7   5        9.44        3.34     29.69 o
 -10   7   5        0.36      -13.72     28.21 o
  -9   7   5       14.34       -1.51     18.01 o
  -8   7   5       55.25       15.10     15.77 o
  -7   7   5      255.37      227.11     54.92 o
  -6   7   5       89.07       85.35     24.86 o
  -5   7   5      163.69      150.29     40.82 o
  -4   7   5      399.91      424.16     46.76 o
  -3   7   5      221.51      207.81     34.88 o
  -2   7   5     1073.14     1108.09     49.73 o
  -1   7   5      573.50      619.27     28.13 o
   0   7   5      705.47      751.92     20.36 o
   1   7   5      637.84      636.41     39.10 o
   2   7   5      304.88      315.43     35.63 o
   3   7   5      481.21      544.03     46.76 o
   4   7   5       42.98       36.74     30.43 o
   5   7   5       80.71      164.40     67.91 o
   6   7   5        3.17       -8.54     56.41 o
 -10   8   5       39.19       44.85     30.22 o
  -9   8   5       68.31       84.61     42.49 o
  -8   8   5       76.00       75.33     52.32 o
  -7   8   5        0.70        2.23     21.89 o
  -6   8   5        0.80       -4.82     34.51 o
  -5   8   5       73.50       71.62     38.97 o
  -4   8   5      102.93      112.44     38.59 o
  -3   8   5        0.95       20.78     27.46 o
  -2   8   5       16.43       -0.47     21.34 o
  -1   8   5        0.49       17.44     10.67 o
   0   8   5       15.24        5.94     10.83 o
   1   8   5       43.07       51.98     11.71 o
   2   8   5      173.58      185.18     57.15 o
   3   8   5       15.50        8.54     46.02 o
   4   8   5      101.47      151.04     68.65 o
   5   8   5       32.11      146.21     76.45 o
 -10   9   5       96.98       79.04     40.82 o
  -9   9   5      304.85      248.04    146.77 o
  -8   9   5      451.80      552.93     80.90 o
  -7   9   5      588.29      582.99     48.61 o
  -6   9   5      568.10      456.45     65.31 o
  -5   9   5      604.94      608.23     65.31 o
  -4   9   5      309.81      327.68     47.87 o
  -3   9   5      730.38      763.44     47.87 o
  -2   9   5      902.59      747.41    118.08 o
  -1   9   5      639.16      691.64     27.23 o
   0   9   5      642.62      629.73     26.68 o
   1   9   5      425.01      439.54     42.20 o
   2   9   5      205.73      244.55     67.17 o
   3   9   5      476.31      518.05     55.66 o
   4   9   5      169.84      134.34     73.85 o
  -9  10   5      348.94      324.34     82.38 o
  -8  10   5       85.51      126.17     61.23 o
  -7  10   5      599.36      656.10     52.32 o
  -6  10   5      751.30      899.16     82.75 o
  -5  10   5      749.48      687.27     69.39 o
  -4  10   5     1104.61     1107.95     48.86 o
  -3  10   5      351.07      337.76     22.36 o
  -2  10   5      826.15      851.39     34.09 o
  -1  10   5      518.91      574.77     27.70 o
   0  10   5      457.04      537.90     25.78 o
   1  10   5      559.97      566.29     51.21 o
   2  10   5      325.26      394.10     50.84 o
   3  10   5      213.12      190.00     77.93 o
  -8  11   5       47.18       51.95     59.00 o
  -7  11   5       99.33      122.09     36.74 o
  -6  11   5      323.26      208.20     73.82 o
  -5  11   5      228.07      125.16     68.64 o
  -4  11   5      128.01      132.65     26.27 o
  -3  11   5      210.59      205.53     18.97 o
  -2  11   5       95.83       78.06     21.44 o
  -1  11   5      332.53      358.53     40.40 o
  -7  12   5       14.34      -21.23     28.49 o
  -6  12   5        1.14        8.54     20.30 o
  -5  12   5       16.01        0.60     21.53 o
  -4  12   5       28.38       20.17     29.26 o
  -3  12   5        1.02       11.52     25.32 o
  -2  12   5       19.70       34.67     24.77 o
   0 -12   6        4.04      -17.07     39.34 o
   1 -12   6       10.05       11.13     39.34 o
   2 -12   6       10.32       14.24     22.24 o
   3 -12   6        8.42       38.77     35.14 o
   4 -12   6       41.04       67.92     40.27 o
   5 -12   6        2.03        3.14     27.83 o
   6 -12   6        0.78      -15.43     47.13 o
  -2 -11   6      298.99      150.29     45.64 o
  -1 -11   6      199.10      106.50     43.42 o
   0 -11   6      196.08      327.68     54.18 o
   1 -11   6      269.74      157.72     50.84 o
   2 -11   6      173.78      128.40     30.80 o
   3 -11   6       72.28      133.22     33.03 o
   4 -11   6      416.29      395.49     50.90 o
   5 -11   6      390.11      444.33     56.02 o
   6 -11   6      102.61      118.99     46.05 o
   7 -11   6      125.75      125.82     29.78 o
   8 -11   6       74.83       40.14     45.36 o
  -4 -10   6      188.23      333.61     79.41 o
  -3 -10   6      118.96      107.35     64.76 o
  -2 -10   6      340.59      336.55     38.70 o
  -1 -10   6      389.89      423.42     52.70 o
   0 -10   6      328.64      451.99     54.55 o
   1 -10   6      798.51      894.34     70.14 o
   2 -10   6      167.52      144.36     47.50 o
   3 -10   6      282.23      210.41     54.18 o
   4 -10   6     1272.23     1175.26     93.89 o
   5 -10   6      914.77     1078.83     67.29 o
   6 -10   6      474.88      440.12     41.53 o
   7 -10   6      240.80      206.78     49.96 o
   8 -10   6      316.12      330.08     58.33 o
  -5  -9   6       35.61       14.84     55.66 o
  -4  -9   6       34.67        2.85     17.87 o
  -3  -9   6      132.74       49.11     28.81 o
  -2  -9   6      356.11      397.13     37.62 o
  -1  -9   6      136.67      166.48     40.82 o
   0  -9   6      311.56      296.59     29.69 o
   1  -9   6      185.46      177.01     42.68 o
   2  -9   6      142.29      117.64     26.35 o
   3  -9   6      630.08      610.82     41.93 o
   4  -9   6     1101.02     1275.83     90.55 o
   5  -9   6     1141.32     1181.16     51.41 o
   6  -9   6      384.62      491.98     71.99 o
   7  -9   6      316.77      433.84     40.85 o
   8  -9   6      426.09      494.54     45.45 o
   9  -9   6      430.58      472.04     40.37 o
  -6  -8   6       71.59       51.95     38.97 o
  -5  -8   6       55.13       16.05     16.16 o
  -4  -8   6       12.35        6.25     14.61 o
  -3  -8   6        1.70        9.94     18.17 o
  -2  -8   6       10.61       -3.88     16.71 o
  -1  -8   6       38.88       12.48     15.56 o
   0  -8   6        2.59        3.91     11.50 o
   1  -8   6       44.41       39.71     20.41 o
   2  -8   6      314.72      303.56     47.87 o
   3  -8   6       78.17       77.93     40.45 o
   4  -8   6      448.33      477.97     38.59 o
   5  -8   6        2.62       -7.42     38.22 o
   6  -8   6       77.28      212.32     69.58 o
   7  -8   6      252.29      288.86     52.32 o
   8  -8   6        9.37      -17.10     24.11 o
   9  -8   6       12.42       47.37     28.74 o
  10  -8   6       42.14       28.06     29.55 o
  -7  -7   6       83.03       86.47     70.88 o
  -6  -7   6      299.92      222.50     22.45 o
  -5  -7   6      328.51      314.88     32.40 o
  -4  -7   6      539.46      531.52     37.20 o
  -3  -7   6       10.65        4.80     13.72 o
  -2  -7   6      498.62      491.19     26.35 o
  -1  -7   6      592.19      592.58     37.10 o
   0  -7   6       27.87       24.76     14.43 o
   1  -7   6      539.94      520.59     19.30 o
   2  -7   6      296.02      332.13     46.02 o
   3  -7   6      306.05      337.70     50.10 o
   4  -7   6      190.43      165.14     44.53 o
   5  -7   6      706.51      757.78     46.02 o
   6  -7   6      298.40      225.04     38.27 o
   7  -7   6       32.23       52.15     32.53 o
   8  -7   6      102.45      161.26     28.78 o
   9  -7   6       13.63       -1.83     20.24 o
  10  -7   6      148.25      105.67     88.69 o
  -8  -6   6      118.25       58.26     69.39 o
  -7  -6   6      267.32      145.20     52.24 o
  -6  -6   6      293.62      267.66     22.75 o
  -5  -6   6      293.50      325.62     20.94 o
  -4  -6   6       51.34       53.43     16.04 o
  -3  -6   6      371.39      417.79     30.77 o
  -2  -6   6      190.65      220.88     24.51 o
  -1  -6   6     1305.18     1259.31     29.02 o
   0  -6   6     1392.89     1498.64     33.84 o
   1  -6   6      869.69      914.68     35.44 o
   2  -6   6     1282.40     1264.82     25.06 o
   3  -6   6      395.31      460.90     47.87 o
   4  -6   6     1165.48     1199.38     74.22 o
   5  -6   6     2773.68     2720.50     84.24 o
   6  -6   6      522.55      551.77     32.22 o
   7  -6   6      606.75      631.14    107.80 o
   8  -6   6      243.98      250.98     50.10 o
   9  -6   6      142.37      170.06     40.11 o
  10  -6   6      349.96      282.74    228.04 o
  -8  -5   6       74.12       51.75     27.35 o
  -7  -5   6       95.52       82.38     17.72 o
  -6  -5   6      359.72      358.88     24.26 o
  -5  -5   6       42.57       21.37     13.32 o
  -4  -5   6      308.08      361.00     22.34 o
  -3  -5   6      697.45      737.62     51.55 o
  -2  -5   6      817.33      788.73     22.53 o
  -1  -5   6     2021.24     1972.78     46.37 o
   0  -5   6     1102.37     1109.31     26.69 o
   1  -5   6     3049.24     3016.91     49.13 o
   2  -5   6     2022.48     1920.35     27.71 o
   3  -5   6     1831.95     1782.74     53.07 o
   4  -5   6     2067.35     2017.65     85.35 o
   5  -5   6     2336.55     2278.15     98.34 o
   6  -5   6     1003.56     1060.71     39.22 o
   7  -5   6     1206.10     1381.95    113.37 o
   8  -5   6      447.43      468.76     42.33 o
   9  -5   6      369.40      401.16     47.50 o
  10  -5   6      267.19      184.92    127.47 o
  -9  -4   6        3.39       10.79     25.79 o
  -8  -4   6       48.14       25.79     20.21 o
  -7  -4   6      107.90       84.15     19.32 o
  -6  -4   6       22.13        9.35     13.79 o
  -5  -4   6       67.58       98.39     15.12 o
  -4  -4   6       43.52       37.17     16.40 o
  -3  -4   6      512.58      528.27     19.71 o
  -2  -4   6     2404.39     2529.46     40.93 o
  -1  -4   6     1765.04     1817.62     52.74 o
   0  -4   6      709.92      709.20     17.93 o
   1  -4   6      113.21      119.93     10.13 o
   2  -4   6     3368.75     3735.07     54.14 o
   3  -4   6      624.29      579.08    328.05 o
   4  -4   6     2380.58     2526.50     35.85 o
   5  -4   6       36.41       65.97     39.52 o
   6  -4   6      344.81      388.22     32.72 o
   7  -4   6      523.19      585.61     39.20 o
   8  -4   6      272.93      359.24     37.38 o
   9  -4   6      219.97      279.13     39.71 o
  10  -4   6       79.77       69.50     32.08 o
 -10  -3   6        4.39       -2.60     30.80 o
  -9  -3   6        5.49       28.91     21.39 o
  -8  -3   6       90.67       77.49     19.06 o
  -7  -3   6      235.42      218.65     23.24 o
  -6  -3   6      404.81      384.07     41.37 o
  -5  -3   6      232.09      277.38     18.58 o
  -4  -3   6      265.69      309.55     20.49 o
  -3  -3   6       42.86       27.82     12.83 o
  -2  -3   6        0.63       -1.41      8.17 o
  -1  -3   6      615.24      546.47     19.71 o
   0  -3   6      623.58      571.08     20.04 o
   1  -3   6     1168.78     1180.97     33.58 o
   2  -3   6      904.91      888.05     48.98 o
   3  -3   6      154.72      150.91     10.15 o
   4  -3   6       30.45       21.30     11.32 o
   5  -3   6        0.19       -3.86     19.67 o
   6  -3   6        1.88        7.24     11.31 o
   7  -3   6       45.50       50.12     12.90 o
   8  -3   6       49.32       37.41     13.10 o
   9  -3   6       47.07       66.68     26.47 o
  10  -3   6        0.07       29.82     20.19 o
 -10  -2   6       65.09       27.48     24.94 o
  -9  -2   6      204.87      271.61     84.92 o
  -8  -2   6      238.72      311.45     45.77 o
  -7  -2   6     1021.35     1068.94     42.00 o
  -6  -2   6      899.61      907.30     41.19 o
  -5  -2   6      391.20      419.69     19.90 o
  -4  -2   6      566.49      562.02     36.25 o
  -3  -2   6     2202.90     2084.47     39.48 o
  -2  -2   6     2096.26     2016.24     33.19 o
  -1  -2   6      835.28      831.15     37.48 o
   0  -2   6     4299.68     4216.61     63.50 o
   1  -2   6      867.46      671.50     26.99 o
   2  -2   6     4739.16     4187.79     67.43 o
   3  -2   6       26.66       32.01      8.33 o
   4  -2   6     1589.57     1381.82     31.79 o
   5  -2   6     1005.48     1042.04     33.40 o
   6  -2   6      135.46      175.00     16.99 o
   7  -2   6       48.61       57.88     15.92 o
   8  -2   6      231.19      289.07     23.31 o
   9  -2   6      137.24      131.90     19.04 o
  10  -2   6       53.00       40.99     25.71 o
 -10  -1   6       52.22       65.62     23.85 o
  -9  -1   6      206.35      242.77     38.94 o
  -8  -1   6      333.78      315.76     32.12 o
  -7  -1   6      532.30      550.38     29.73 o
  -6  -1   6      777.56      816.80     26.59 o
  -5  -1   6      945.59     1002.74     30.76 o
  -4  -1   6      613.76      677.11     28.74 o
  -3  -1   6     4821.27     4724.62     86.72 o
  -2  -1   6     3091.28     2931.78     51.08 o
  -1  -1   6     1883.18     1754.58     35.90 o
   0  -1   6     7556.01     7660.80    129.79 o
   1  -1   6     1017.94     1034.55     23.75 o
   2  -1   6     3297.06     3154.38     57.71 o
   3  -1   6     4045.01     4122.02     52.93 o
   4  -1   6     1679.44     1655.65     36.34 o
   5  -1   6     3485.81     3493.55     54.95 o
   6  -1   6     1827.67     1867.84     38.67 o
   7  -1   6      610.23      690.28     26.12 o
   8  -1   6     1000.41     1074.25     34.88 o
   9  -1   6      158.32      129.09     21.39 o
  10  -1   6      129.53       47.16     33.76 o
 -11   0   6       21.63       54.03     30.15 o
 -10   0   6       49.44       24.02     25.20 o
  -9   0   6      105.22       91.60     25.98 o
  -8   0   6       94.71       94.34     25.73 o
  -7   0   6      259.35      307.04     37.31 o
  -6   0   6      131.06      117.62     19.65 o
  -5   0   6      275.44      292.45     31.41 o
  -4   0   6     1516.30     1471.25     32.42 o
  -3   0   6      821.66      786.06     60.86 o
  -2   0   6     4025.70     4152.09     77.54 o
  -1   0   6    14964.04    15567.43    267.83 o
   0   0   6    12035.91    11714.72    197.59 o
   1   0   6     3611.13     3853.58     62.71 o
   2   0   6     1260.00     1204.56     25.58 o
   3   0   6      453.16      474.49     58.55 o
   4   0   6     2996.41     3225.01     58.20 o
   5   0   6     2617.91     2718.72     43.19 o
   6   0   6      132.10      199.95     23.63 o
   7   0   6      815.81      884.95     35.66 o
   8   0   6      687.30      712.55     32.00 o
   9   0   6      168.87      117.57     21.89 o
  10   0   6       96.46       34.14     31.54 o
 -11   1   6       19.15        4.79     18.24 o
 -10   1   6       72.51       30.20     21.44 o
  -9   1   6       21.14       25.23     18.77 o
  -8   1   6       31.22       45.58     17.77 o
  -7   1   6      321.14      306.41     26.79 o
  -6   1   6      262.95      291.92     19.57 o
  -5   1   6       26.77        2.80     11.46 o
  -4   1   6       86.56      119.93     14.69 o
  -3   1   6      256.77      270.31     36.74 o
  -2   1   6     2824.36     2449.38     66.98 o
  -1   1   6     1029.89      977.42     74.96 o
   0   1   6      682.67      743.05     32.10 o
   1   1   6      126.77      101.65     10.61 o
   2   1   6      256.20      268.27     17.81 o
   3   1   6      185.40      319.01     34.88 o
   4   1   6      112.94      130.04     16.07 o
   5   1   6       26.97       44.15      9.60 o
   6   1   6       10.67        9.80      8.91 o
   7   1   6        0.23       -4.75      9.87 o
   8   1   6        3.46        2.25     11.98 o
   9   1   6       29.05       31.17     47.87 o
 -11   2   6      102.48       89.42     33.02 o
 -10   2   6      227.89      215.41     26.87 o
  -9   2   6      683.38      679.20     33.44 o
  -8   2   6      845.79      868.23     39.49 o
  -7   2   6      684.97      694.97     24.12 o
  -6   2   6     1765.84     1824.49     54.46 o
  -5   2   6     1012.20     1055.95     43.05 o
  -4   2   6      510.93      507.77     26.49 o
  -3   2   6     1948.36     2021.85     38.96 o
  -2   2   6     3945.62     3645.34    103.16 o
  -1   2   6     3465.76     3371.79     57.68 o
   0   2   6     1547.86     1486.05     28.59 o
   1   2   6     1541.47     1402.57     45.27 o
   2   2   6     2633.50     2535.62     32.80 o
   3   2   6      567.97      568.18     16.83 o
   4   2   6       26.41       25.71      5.97 o
   5   2   6      946.15      988.11     18.22 o
   6   2   6      173.25      217.28     15.40 o
   7   2   6      131.52      140.68      9.77 o
   8   2   6       96.56       63.09     53.07 o
   9   2   6      161.11      -65.68     65.68 o
 -11   3   6      184.55      117.02     32.59 o
 -10   3   6       87.64       84.04     29.45 o
  -9   3   6      402.24      437.81     29.03 o
  -8   3   6      898.37      844.47     39.46 o
  -7   3   6      348.55      370.33     17.26 o
  -6   3   6     1854.73     1875.94     92.40 o
  -5   3   6     1277.36     1147.65    104.65 o
  -4   3   6     4050.62     3614.72    125.06 o
  -3   3   6     2708.20     2791.42     56.81 o
  -2   3   6     1766.50     1625.01     36.47 o
  -1   3   6      992.08     1093.65     25.97 o
   0   3   6     2013.08     1940.11     34.04 o
   1   3   6     7149.10     7228.05     98.66 o
   2   3   6     2306.25     2287.90     31.25 o
   3   3   6     3566.71     3682.01    122.09 o
   4   3   6     1276.04     1454.69     54.55 o
   5   3   6      999.02     1118.85     80.16 o
   7   3   6      233.67      164.02     61.23 o
   8   3   6      198.46      467.95     83.13 o
   9   3   6      134.41       74.96     66.80 o
 -11   4   6       96.69      145.84     66.05 o
 -10   4   6      183.62      164.67     32.77 o
  -9   4   6      259.44      270.20     20.14 o
  -8   4   6        4.44      -21.18     21.18 o
  -7   4   6        8.24       17.63     22.76 o
  -6   4   6      421.35      440.40     26.34 o
  -5   4   6      404.71      417.90     31.48 o
  -4   4   6     6079.37     5930.57    177.20 o
  -3   4   6     2797.76     2749.86     74.03 o
  -2   4   6     2643.84     2412.08     48.02 o
  -1   4   6     1449.89     1517.95     44.16 o
   0   4   6     4143.08     4405.83     64.63 o
   1   4   6     4573.67     4528.46     64.12 o
   2   4   6      865.02      965.59     59.38 o
   3   4   6      486.98      456.82     33.77 o
   4   4   6      186.56      205.59     50.10 o
   5   4   6     1895.63     2187.24    119.86 o
   6   4   6      455.53      592.64     77.93 o
   7   4   6      140.40       70.88     58.63 o
   8   4   6      151.35      182.21     74.96 o
 -11   5   6       40.78       18.09     34.64 o
 -10   5   6       20.05        5.47     16.55 o
  -9   5   6       41.12       67.75     25.92 o
  -8   5   6       27.04       15.97     12.34 o
  -7   5   6        9.15        6.87     23.35 o
  -6   5   6       27.73       16.50     21.71 o
  -5   5   6      206.09      234.10     32.84 o
  -4   5   6      131.32      180.47     17.47 o
  -3   5   6        0.99        5.94     22.27 o
  -2   5   6      766.09      851.66     51.40 o
  -1   5   6       97.28       71.54     12.33 o
   0   5   6      856.19      837.00     30.43 o
   1   5   6      342.41      366.74     20.22 o
   2   5   6      149.76      167.74     43.05 o
   3   5   6      217.31      203.36     48.98 o
   4   5   6       16.55      -43.05     43.05 o
   5   5   6        4.14       26.72     27.83 o
   6   5   6        6.63       10.76     48.61 o
   7   5   6        0.37       20.41     56.04 o
   8   5   6       15.37      -29.69     64.94 o
 -11   6   6      234.97      194.68     53.25 o
 -10   6   6      102.35       77.41     35.22 o
  -9   6   6      504.37      578.10     29.74 o
  -8   6   6      566.24      512.82     48.41 o
  -7   6   6       37.57       86.35     22.70 o
  -6   6   6       21.34       27.72     14.82 o
  -5   6   6       15.31       25.21     30.62 o
  -4   6   6     1329.70     1369.55     65.68 o
  -3   6   6     1045.50      968.97     28.41 o
  -2   6   6      635.02      613.11     26.63 o
  -1   6   6      153.71      203.73     22.64 o
   0   6   6        7.69       12.70     12.62 o
   1   6   6      493.80      483.46     31.59 o
   2   6   6      102.57       89.06     26.35 o
   3   6   6      101.40      103.16     29.32 o
   4   6   6       98.81       96.11     54.55 o
   5   6   6       21.11       59.75     54.92 o
   6   6   6       78.37       37.85     36.37 o
   7   6   6        0.19       53.07     40.82 o
 -11   7   6      156.20      104.26     77.37 o
 -10   7   6       83.99       75.62     30.24 o
  -9   7   6      437.40      446.51     44.75 o
  -8   7   6      565.05      594.49     75.70 o
  -7   7   6      678.50      719.09     62.16 o
  -6   7   6      373.30      333.62     40.45 o
  -5   7   6      462.31      486.90     40.45 o
  -4   7   6     1572.73     1508.92     42.36 o
  -3   7   6     2337.01     2149.01     81.64 o
  -2   7   6     1103.74     1193.44     51.58 o
  -1   7   6      778.53      742.67     26.24 o
   0   7   6     1038.01     1045.02     38.69 o
   1   7   6     1998.51     2067.14     39.94 o
   2   7   6      966.75      971.90     80.16 o
   3   7   6      652.61      627.15     77.56 o
   4   7   6      204.13      255.68     69.02 o
   6   7   6       98.86       74.96     71.25 o
 -10   8   6      116.04       83.66     36.04 o
  -9   8   6      197.03      129.13     32.66 o
  -8   8   6      159.67      168.11     35.25 o
  -7   8   6      225.09      292.05     59.38 o
  -6   8   6      670.64      718.07     69.77 o
  -5   8   6     2373.36     2361.28    105.76 o
  -4   8   6     2464.22     2362.02    100.20 o
  -3   8   6     2722.54     2625.87     94.63 o
  -2   8   6      881.15      959.65     50.84 o
  -1   8   6      765.84      851.79     30.04 o
   0   8   6      905.81      912.47     33.84 o
   1   8   6     1032.31     1119.82     24.44 o
   2   8   6      947.89     1010.86     91.29 o
   3   8   6      627.88      618.99     86.09 o
   4   8   6      126.43      119.86     40.82 o
   5   8   6      230.09      250.86     52.32 o
 -10   9   6       11.16       42.30     60.86 o
  -9   9   6        5.74       -3.60     17.92 o
  -8   9   6        0.39      -22.27     48.61 o
  -7   9   6       43.58       41.19     48.61 o
  -6   9   6       45.08       30.80     41.56 o
  -5   9   6     1007.88      986.00     75.70 o
  -4   9   6       57.45       58.26     36.74 o
  -3   9   6       28.36       40.82     31.17 o
  -2   9   6       61.10       40.21     20.35 o
  -1   9   6      184.39      219.11     28.38 o
   0   9   6      933.65      927.42     33.86 o
   1   9   6      148.46      144.45     15.11 o
   2   9   6       48.67       10.02     28.57 o
   3   9   6       76.03      105.39     65.68 o
  -9  10   6       46.61      133.59     42.30 o
  -8  10   6      157.30      205.22     67.91 o
  -7  10   6       28.04       45.64     50.84 o
  -6  10   6       53.95       74.59     49.73 o
  -5  10   6       64.99       36.00     40.82 o
  -4  10   6      138.24      149.41     64.39 o
  -3  10   6      370.19      367.34     34.99 o
  -2  10   6      217.63      204.88     23.88 o
  -1  10   6        0.17        9.04     14.39 o
   0  10   6        0.33        7.29     14.93 o
   1  10   6        0.77        6.68     44.90 o
  -8  11   6      291.41      427.13     85.35 o
  -7  11   6      183.08      141.76     62.34 o
  -6  11   6      247.56      194.83     61.97 o
  -5  11   6      313.56      212.23     88.86 o
  -4  11   6      482.17      463.06     29.41 o
  -3  11   6      528.53      491.55     33.81 o
  -2  11   6      402.31      459.72     30.79 o
  -1  11   6      165.10      197.39     43.23 o
  -6  12   6      490.14      474.93     44.90 o
  -5  12   6      590.77      583.00     55.92 o
  -4  12   6      777.35      789.63     54.56 o
  -3  12   6      452.75      474.78     45.09 o
  -2  12   6      255.38      281.54     38.41 o
   0 -12   7      401.98      360.33     65.31 o
   1 -12   7      257.11      198.54     36.00 o
   2 -12   7      251.23      321.00     41.93 o
   3 -12   7      666.98      662.14     39.88 o
   4 -12   7      868.06      925.13     73.46 o
   5 -12   7      366.01      343.67     57.33 o
   6 -12   7      287.15      262.43     43.44 o
  -2 -11   7       48.71        9.65     36.00 o
  -1 -11   7       29.23       27.09     38.22 o
   0 -11   7       64.64       86.84     44.16 o
   1 -11   7       69.16       56.04     44.16 o
   2 -11   7       72.08      109.10     50.84 o
   3 -11   7      370.11      363.67     69.02 o
   4 -11   7      418.56      434.18     76.82 o
   5 -11   7      357.07      414.20     48.98 o
   6 -11   7      118.80      158.16     44.53 o
   7 -11   7      166.44      122.75     49.99 o
  -4 -10   7       14.60       88.69     62.34 o
  -3 -10   7       25.60       21.53     31.54 o
  -2 -10   7       64.89       65.06     29.80 o
  -1 -10   7       90.21       77.74     28.86 o
   0 -10   7        9.74       37.11     37.11 o
   1 -10   7       21.88       60.12     41.19 o
   2 -10   7        3.97      -24.12     24.12 o
   3 -10   7        4.37       12.25     24.12 o
   4 -10   7       16.10       34.14     47.13 o
   5 -10   7       36.06       22.28     25.05 o
   6 -10   7       11.66      -35.70     36.83 o
   7 -10   7       33.61       39.61     29.59 o
   8 -10   7        2.08       32.68     31.08 o
  -5  -9   7       87.94       57.15     62.34 o
  -4  -9   7      199.59      149.04     60.06 o
  -3  -9   7      264.84      255.08     34.25 o
  -2  -9   7      405.63      350.89     23.75 o
  -1  -9   7      303.63      338.12    101.12 o
   0  -9   7      213.80      250.19     36.74 o
   1  -9   7      121.54      139.16     43.42 o
   2  -9   7      348.18      397.07     56.78 o
   3  -9   7      490.33      380.37     59.75 o
   4  -9   7      678.85      566.66     70.51 o
   5  -9   7     1163.99     1024.59     92.40 o
   6  -9   7      114.18       59.96     40.08 o
   7  -9   7      229.76      151.86     87.39 o
   8  -9   7      315.79      346.27     47.87 o
   9  -9   7       61.79       59.74     45.78 o
  -6  -8   7       50.70      115.41     71.25 o
  -5  -8   7       39.14       32.86     18.94 o
  -4  -8   7      136.84      127.62     22.59 o
  -3  -8   7      374.88      351.81     35.25 o
  -2  -8   7      610.09      659.86     44.53 o
  -1  -8   7      406.64      451.84     27.45 o
   0  -8   7     2143.80     2255.08     46.56 o
   1  -8   7     2047.19     2028.61     58.67 o
   2  -8   7      982.97      889.14     69.02 o
   3  -8   7     1052.66     1136.29     77.56 o
   5  -8   7     2654.16     2693.41     96.11 o
   6  -8   7      638.19      626.37     46.39 o
   7  -8   7      556.02      689.35     62.16 o
   8  -8   7      393.75      460.75     83.68 o
   9  -8   7      508.72      606.08     64.35 o
  -7  -7   7       38.31      -18.55     60.86 o
  -6  -7   7       20.60       12.42     15.83 o
  -5  -7   7       16.09       19.65     17.21 o
  -4  -7   7      167.80      192.87     23.24 o
  -3  -7   7      272.80      287.56     21.26 o
  -2  -7   7      438.07      489.63     23.32 o
  -1  -7   7      535.51      566.66     27.57 o
   0  -7   7      111.35      139.07     29.63 o
   1  -7   7     1250.91     1281.60     33.37 o
   2  -7   7     1615.87     1589.67     30.85 o
   3  -7   7      887.65      867.62     43.05 o
   4  -7   7     1641.92     1557.86     90.92 o
   5  -7   7      632.51      588.56     66.80 o
   6  -7   7      303.03      287.97     59.00 o
   7  -7   7      395.40      490.54     36.36 o
   8  -7   7      179.62      151.58     30.34 o
   9  -7   7      272.11      306.46     36.98 o
  10  -7   7       70.34       80.43     42.33 o
  -8  -6   7        7.39      -23.01     39.34 o
  -7  -6   7       16.37       14.96     18.07 o
  -6  -6   7       10.34        2.07     13.78 o
  -5  -6   7       30.42       18.46     16.48 o
  -4  -6   7      198.35      214.66     21.96 o
  -3  -6   7        0.27        1.12     11.51 o
  -2  -6   7        2.32       32.63     12.43 o
  -1  -6   7       11.50        3.32     13.12 o
   0  -6   7       40.78       44.76     13.95 o
   1  -6   7      217.53      271.85     30.23 o
   2  -6   7      253.29      245.58     12.81 o
   3  -6   7       41.23       15.96     30.43 o
   4  -6   7       60.65       47.50     21.89 o
   5  -6   7        5.80       34.51     37.11 o
   6  -6   7        3.94       -2.97     33.03 o
   7  -6   7      195.63      212.77     46.57 o
   8  -6   7      117.21      137.96     26.86 o
   9  -6   7       59.14       78.62     22.16 o
  10  -6   7       16.37       -6.30     23.49 o
  -8  -5   7       30.54       13.71     17.36 o
  -7  -5   7      145.24      124.84     28.64 o
  -6  -5   7      456.50      459.73     28.68 o
  -5  -5   7      167.69      211.21     38.04 o
  -4  -5   7      347.51      386.78     21.16 o
  -3  -5   7       94.36       93.37     14.64 o
  -2  -5   7      539.16      495.37     32.20 o
  -1  -5   7      847.82      824.38     32.60 o
   0  -5   7      809.86      767.43     23.86 o
   1  -5   7      188.85      193.73     10.65 o
   2  -5   7      393.11      388.54     13.79 o
   3  -5   7     1041.36      870.06    547.37 o
   4  -5   7      288.66      342.89     28.57 o
   5  -5   7     1562.21     1562.68     82.75 o
   6  -5   7       46.37       25.61     20.78 o
   7  -5   7        0.48        8.01     14.04 o
   8  -5   7      119.05      114.08     19.66 o
   9  -5   7       13.38       28.36     22.20 o
  10  -5   7       74.89      125.14     39.18 o
  -9  -4   7      188.69      101.44     36.24 o
  -8  -4   7      325.75      253.43     72.33 o
  -7  -4   7      270.05      246.20     42.91 o
  -6  -4   7      115.54       89.54     17.05 o
  -5  -4   7      611.80      623.93     32.14 o
  -4  -4   7      755.33      813.86     26.47 o
  -3  -4   7     3792.28     3784.82     78.11 o
  -2  -4   7     4535.38     4975.21     79.49 o
  -1  -4   7     1132.97     1046.86     21.36 o
   0  -4   7     3770.49     3881.03     63.50 o
   1  -4   7     3276.02     3052.75    167.56 o
   2  -4   7     6570.01     6367.67    117.45 o
   3  -4   7     3771.86     3539.69     69.54 o
   4  -4   7     1281.44     1265.81     43.42 o
   5  -4   7      704.69      686.03     23.76 o
   6  -4   7     2000.21     2113.59     84.80 o
   7  -4   7      771.24      733.01     28.86 o
   8  -4   7      486.57      495.12     45.27 o
   9  -4   7      373.65      487.14     43.09 o
  10  -4   7      140.06      179.25     27.69 o
  -9  -3   7       86.13       60.57     24.20 o
  -8  -3   7      160.63      115.16     29.71 o
  -7  -3   7      503.06      532.34     28.91 o
  -6  -3   7      258.40      300.25     29.29 o
  -5  -3   7      604.01      632.96     28.26 o
  -4  -3   7      652.94      659.85     29.66 o
  -3  -3   7     1397.60     1481.44     30.49 o
  -2  -3   7     1483.00     1450.46     28.39 o
  -1  -3   7     5105.45     4923.65     92.36 o
   0  -3   7      667.17      698.07     29.13 o
   1  -3   7      374.64      436.22     36.92 o
   2  -3   7     6377.19     6145.24    105.03 o
   3  -3   7     6707.98     6550.98    113.10 o
   4  -3   7     3123.66     2948.45     56.00 o
   5  -3   7     1280.01     1271.06     32.76 o
   6  -3   7      424.56      494.27     19.14 o
   7  -3   7      615.86      640.27     44.31 o
   8  -3   7      708.11      780.86     40.86 o
   9  -3   7      173.41      118.30     52.15 o
  10  -3   7      249.86      348.12     60.30 o
 -10  -2   7        2.18        4.50     23.02 o
  -9  -2   7        5.12       -4.26     21.09 o
  -8  -2   7        0.14       -1.85     13.19 o
  -7  -2   7       52.03       59.12     17.31 o
  -6  -2   7        0.04      -19.07     19.07 o
  -5  -2   7        0.27       25.25     15.63 o
  -4  -2   7       22.00       29.36     12.43 o
  -3  -2   7      812.41      832.56     19.81 o
  -2  -2   7      293.96      275.62     16.41 o
  -1  -2   7     2943.05     2951.99     80.16 o
   0  -2   7      207.48      227.73     41.75 o
   1  -2   7      653.32      712.76     21.64 o
   2  -2   7     1949.48     1963.07     44.87 o
   3  -2   7       30.53       60.15     16.14 o
   4  -2   7     1539.74     1432.27     39.15 o
   5  -2   7      430.50      419.92     18.63 o
   6  -2   7      384.69      431.29     21.65 o
   7  -2   7      789.76      777.71     29.05 o
   8  -2   7      253.98      260.19     43.81 o
   9  -2   7      221.13      149.34     23.61 o
  10  -2   7       19.99        7.32     15.79 o
 -10  -1   7       45.39       36.58     30.05 o
  -9  -1   7        7.07       14.39     17.86 o
  -8  -1   7      306.97      283.13     24.99 o
  -7  -1   7      407.18      377.45     54.94 o
  -6  -1   7      619.46      661.78     27.53 o
  -5  -1   7      360.98      369.42     16.52 o
  -4  -1   7      167.14      174.06     22.04 o
  -3  -1   7      339.54      359.10     18.26 o
  -2  -1   7       22.69       25.98     15.48 o
  -1  -1   7      834.86      685.47     37.11 o
   0  -1   7      280.33      263.77     15.84 o
   1  -1   7      395.53      308.54     14.60 o
   2  -1   7      987.36     1026.60     28.86 o
   3  -1   7     1490.44     1339.71     26.99 o
   4  -1   7      369.87      350.27     25.05 o
   5  -1   7      182.53      199.82     15.03 o
   6  -1   7      109.75      129.22     31.91 o
   7  -1   7       30.17       33.22     14.40 o
   8  -1   7       53.24       76.34     24.99 o
   9  -1   7       18.98       60.56     24.71 o
  10  -1   7        1.14       15.93     17.86 o
 -11   0   7      115.32      232.23     43.93 o
 -10   0   7      122.58      175.97     33.34 o
  -9   0   7      185.80      155.59     29.27 o
  -8   0   7      859.87      869.95     40.60 o
  -7   0   7      709.51      737.06     52.58 o
  -6   0   7      448.21      484.88     23.06 o
  -5   0   7      426.14      403.04     31.48 o
  -4   0   7     1427.51     1280.27     39.30 o
  -3   0   7     5658.69     6158.93    171.26 o
  -2   0   7    15278.51    14634.43    285.93 o
  -1   0   7     4059.08     4029.66     61.40 o
   0   0   7    10159.10     9180.67    156.25 o
   1   0   7     2185.08     2123.22     41.19 o
   2   0   7     4305.80     4294.95     68.62 o
   3   0   7     7403.55     7596.32    103.03 o
   4   0   7     3131.35     3361.96     57.20 o
   5   0   7     1999.24     1937.19     35.08 o
   6   0   7      490.02      550.60     20.21 o
   7   0   7     1714.57     1840.72     42.80 o
   8   0   7      459.90      474.96     45.76 o
   9   0   7      334.61      365.33     39.06 o
  10   0   7       32.54      135.82     60.86 o
 -11   1   7       59.41       31.60     29.45 o
 -10   1   7       67.18       66.18     32.69 o
  -9   1   7      289.41      295.54     34.85 o
  -8   1   7      541.83      610.20     31.20 o
  -7   1   7      632.52      600.66     75.26 o
  -6   1   7     1014.98     1004.19     30.61 o
  -5   1   7      541.22      583.37     23.62 o
  -4   1   7     1308.58     1189.78     31.82 o
  -3   1   7     2613.97     2497.54     55.54 o
  -2   1   7     1519.71     1515.05     39.49 o
  -1   1   7     3429.61     3172.54     52.96 o
   0   1   7    10704.79    10658.59    211.15 o
   1   1   7     5661.88     5512.44     84.21 o
   2   1   7     5151.12     5467.72    126.91 o
   3   1   7     4475.90     4360.53     59.61 o
   4   1   7     2916.19     2958.91     49.96 o
   5   1   7      750.75      763.18     20.44 o
   6   1   7      709.93      687.81     19.55 o
   7   1   7      179.55      200.78     19.77 o
   8   1   7      421.19      466.57     41.87 o
   9   1   7      252.03      232.68     67.54 o
 -11   2   7        0.82       20.45     28.93 o
 -10   2   7        2.75       20.83     20.74 o
  -9   2   7       44.17      110.84     27.84 o
  -8   2   7       61.04       50.15     18.47 o
  -7   2   7        1.66        6.61     17.24 o
  -6   2   7        9.00        9.60     19.59 o
  -5   2   7       79.25      105.07     16.01 o
  -4   2   7     1667.39     1565.04     36.37 o
  -3   2   7        5.57       20.68      9.25 o
  -2   2   7     1331.53     1147.33     26.72 o
  -1   2   7        5.85       22.31     12.04 o
   0   2   7      672.47      702.55     16.34 o
   1   2   7      555.66      550.85     15.87 o
   2   2   7      470.86      467.22     27.09 o
   3   2   7      331.48      328.98     40.63 o
   4   2   7      263.44      264.03     32.84 o
   5   2   7      727.08      701.19     14.54 o
   6   2   7      224.33      186.97     19.31 o
   7   2   7      143.20      151.78     11.02 o
   8   2   7       51.31      117.27     58.63 o
   9   2   7       19.74       99.45     63.09 o
 -11   3   7       26.48      -23.88     29.78 o
 -10   3   7       59.39       69.33     29.20 o
  -9   3   7        9.83        4.40     14.60 o
  -8   3   7       80.75       83.53     22.75 o
  -7   3   7      351.25      279.73     91.07 o
  -6   3   7      221.57      220.88     28.66 o
  -5   3   7       34.57       27.11     13.68 o
  -4   3   7      253.08      300.39     25.30 o
  -3   3   7      759.89      857.07     28.20 o
  -2   3   7       25.24       47.34     18.93 o
  -1   3   7      569.07      522.73     19.11 o
   0   3   7       29.80       57.83     16.33 o
   1   3   7      664.62      678.61     28.20 o
   2   3   7        5.14        0.42      5.50 o
   3   3   7        0.00      -12.99     17.44 o
   4   3   7      219.30      300.59     47.87 o
   5   3   7       15.93      -23.38     23.38 o
   6   3   7        9.94       12.99     24.49 o
   7   3   7       15.25       21.52     27.83 o
   8   3   7        0.01       23.75     53.07 o
 -11   4   7      180.17      155.70     25.57 o
 -10   4   7      117.88      108.44     25.52 o
  -9   4   7      127.06      171.21     30.49 o
  -8   4   7       12.55        9.77     13.18 o
  -7   4   7      121.33      181.15     32.29 o
  -6   4   7      354.20      389.12     56.59 o
  -5   4   7     1672.33     1644.01     43.59 o
  -4   4   7     1625.16     1453.28     45.78 o
  -3   4   7      508.58      404.33     19.08 o
  -2   4   7     3184.97     3146.30     60.06 o
  -1   4   7     2792.87     2583.20     61.97 o
   0   4   7      579.56      497.14     18.80 o
   1   4   7     2337.96     2225.72     36.67 o
   2   4   7      448.24      398.19     48.24 o
   3   4   7     1104.46     1055.40     71.99 o
   4   4   7     1377.44     1455.81     61.97 o
   5   4   7      364.66      456.82     69.02 o
   6   4   7      457.34      570.74     80.16 o
   7   4   7       35.31       32.29     53.81 o
   8   4   7       21.17       65.68     65.31 o
 -11   5   7       61.33      106.90     32.54 o
 -10   5   7      164.68      114.85     32.20 o
  -9   5   7      912.09      931.22     37.75 o
  -8   5   7      621.93      656.21     92.59 o
  -7   5   7     1193.39     1159.18     45.27 o
  -6   5   7      183.30      160.68     26.90 o
  -5   5   7     1285.79     1227.46     38.64 o
  -4   5   7     2215.16     2124.11     42.37 o
  -3   5   7     3335.32     3239.76     78.86 o
  -2   5   7     6091.14     6027.02    108.11 o
  -1   5   7     2082.82     2097.20     41.97 o
   0   5   7     3446.29     3498.17     59.24 o
   1   5   7     2601.65     2680.42    105.39 o
   2   5   7     1991.67     1872.55     67.17 o
   3   5   7     1234.48     1265.81     87.21 o
   4   5   7       98.76      110.59     50.47 o
   5   5   7      332.50      224.14     66.43 o
   7   5   7      187.40      171.45     75.33 o
 -11   6   7       29.27       23.56     36.33 o
 -10   6   7       15.99       28.72     25.21 o
  -9   6   7      107.39       61.41     27.30 o
  -8   6   7      298.61      249.00     31.17 o
  -7   6   7      472.79      422.58     76.45 o
  -6   6   7     1083.46     1089.92     52.55 o
  -5   6   7     1071.66     1058.19     47.49 o
  -4   6   7      583.99      588.57     34.76 o
  -3   6   7      636.83      655.18     31.74 o
  -2   6   7      937.64     1059.73     58.08 o
  -1   6   7     1343.26     1398.22     34.35 o
   0   6   7      265.93      329.58     52.32 o
   1   6   7      862.02      886.91    107.62 o
   2   6   7      309.24      369.24     57.89 o
   3   6   7      600.16      501.72     68.65 o
   4   6   7      162.19      201.88     62.34 o
   5   6   7      234.87      335.84     46.76 o
   6   6   7      238.16      294.28     81.27 o
   7   6   7       67.16       97.60     75.33 o
 -11   7   7        5.18        6.64     26.37 o
 -10   7   7        5.53       12.55     30.79 o
  -9   7   7       28.40       52.92     22.82 o
  -8   7   7       29.17       63.02     25.83 o
  -7   7   7        1.51        4.76     26.37 o
  -6   7   7       26.67        1.36     22.43 o
  -5   7   7      107.71      104.02     20.79 o
  -4   7   7        0.10       11.32     19.94 o
  -3   7   7       20.84       25.59     18.76 o
  -2   7   7        6.55        2.97     20.04 o
  -1   7   7        9.57       43.05     20.04 o
   0   7   7        0.52       -6.25     19.85 o
   1   7   7        2.12        4.17      7.77 o
   2   7   7       73.09       66.80     47.50 o
   3   7   7        6.23      113.56     55.66 o
   4   7   7       62.40       72.36     59.75 o
   5   7   7       67.30       71.62     64.94 o
   6   7   7        1.13       24.12     38.22 o
 -10   8   7       74.28       64.76     47.31 o
  -9   8   7       92.10       37.02     56.22 o
  -8   8   7      141.34      131.00     59.00 o
  -7   8   7      406.28      456.45     67.54 o
  -6   8   7      331.55      395.96     36.74 o
  -5   8   7     1058.39      929.59     47.13 o
  -4   8   7     2308.66     2241.79     71.25 o
  -3   8   7       12.26       47.87     29.69 o
  -2   8   7      173.20      168.48     31.91 o
  -1   8   7      175.79      253.16     30.43 o
   0   8   7      413.54      452.39     19.29 o
   1   8   7      739.95      721.24     50.52 o
   2   8   7      144.36      240.47     38.22 o
   3   8   7       88.03        8.91     30.43 o
   4   8   7      105.76      106.50     68.65 o
   5   8   7       33.52       28.95     66.05 o
 -10   9   7       97.46       33.40     38.22 o
  -9   9   7      417.23      543.65     90.55 o
  -8   9   7      373.06      498.38     78.30 o
  -7   9   7      571.74      651.64     50.47 o
  -6   9   7      813.95      857.60     50.47 o
  -5   9   7      152.64      182.21     29.69 o
  -4   9   7     1164.55     1222.39     51.58 o
  -3   9   7     1069.24      983.77     61.60 o
  -2   9   7     1027.82     1040.39     45.02 o
  -1   9   7      946.88      939.06     25.86 o
   0   9   7      586.32      622.28     19.26 o
   1   9   7      300.11      279.05     18.81 o
   2   9   7      434.02      487.25     83.87 o
   3   9   7      348.98      295.76     81.64 o
  -9  10   7       91.95       83.13     64.57 o
  -8  10   7      151.09      218.58     69.39 o
  -7  10   7      285.28      319.14     41.93 o
  -6  10   7      247.58      293.54     38.22 o
  -5  10   7      563.23      610.82     43.42 o
  -4  10   7      216.42      272.76     49.36 o
  -3  10   7       53.49       61.53     25.82 o
  -2  10   7      453.03      512.40     42.35 o
  -1  10   7      505.53      573.50     44.82 o
   0  10   7      461.54      441.84     28.20 o
   1  10   7      229.25      123.57     62.72 o
  -8  11   7       11.69       27.09     56.41 o
  -7  11   7       21.17       36.37     53.44 o
  -6  11   7       37.51       20.04     27.09 o
  -5  11   7      153.37       96.17     32.34 o
  -4  11   7       20.65       12.40     22.17 o
  -3  11   7        3.64        6.29     19.06 o
  -2  11   7       33.64       52.77     21.86 o
  -1  11   7      117.96      113.49     27.10 o
  -6  12   7       46.20      -16.48     46.20 o
  -5  12   7       24.07       40.61     25.90 o
  -4  12   7      150.59      152.06     37.62 o
  -3  12   7        4.13        7.74     24.80 o
  -2  12   7        0.35        3.34     21.52 o
   0 -12   8       57.62       98.34     51.95 o
   1 -12   8       18.43      -11.88     43.79 o
   2 -12   8       38.74       49.73     52.32 o
   3 -12   8       60.77       47.50     56.04 o
   4 -12   8        7.82       29.33     28.87 o
   5 -12   8       24.43       -7.47     27.25 o
  -2 -11   8      151.90       28.57     41.56 o
  -1 -11   8      241.47      191.86     55.29 o
   0 -11   8      153.39       55.66     45.64 o
   1 -11   8      131.29      139.16     32.29 o
   2 -11   8      224.00      223.77     61.23 o
   3 -11   8      492.14      595.61     50.84 o
   4 -11   8      580.80      699.89     56.04 o
   5 -11   8      511.49      511.77     45.57 o
   6 -11   8      226.56      237.25     40.35 o
   7 -11   8      278.62      454.98    120.42 o
  -4 -10   8       84.72       18.80     48.24 o
  -3 -10   8      113.85       48.53     40.56 o
  -2 -10   8      305.94      218.20     94.11 o
  -1 -10   8      214.42      280.91     88.32 o
   0 -10   8      124.86      129.88     46.76 o
   1 -10   8      109.37      118.01     47.50 o
   2 -10   8      526.12      494.67     68.28 o
   3 -10   8      563.93      485.76     71.62 o
   4 -10   8      800.44      616.02     81.64 o
   5 -10   8      631.82      568.15     52.32 o
   6 -10   8      309.22      258.93     51.95 o
   7 -10   8      460.89      543.67     86.47 o
   8 -10   8      174.39      145.52     52.20 o
  -5  -9   8        4.80       22.00     22.24 o
  -4  -9   8       15.32       31.59     25.73 o
  -3  -9   8       72.14       65.25     30.42 o
  -2  -9   8       78.38      106.47     24.22 o
  -1  -9   8      293.92      359.84     38.78 o
   0  -9   8      151.76      101.54     57.15 o
   1  -9   8        7.65       17.61     43.60 o
   2  -9   8      398.19      452.74     38.59 o
   3  -9   8      345.84      300.59     36.37 o
   4  -9   8      558.49      753.32     79.79 o
   5  -9   8      310.05      447.54     72.36 o
   6  -9   8      107.05       89.18     29.17 o
   7  -9   8      135.69      151.59     46.45 o
   8  -9   8      204.17      217.63     38.61 o
   9  -9   8      177.96      187.14     39.51 o
  -6  -8   8        2.09       17.44     57.15 o
  -5  -8   8       11.89      -18.11     18.11 o
  -4  -8   8       39.96       35.37     20.46 o
  -3  -8   8        9.30       15.53     18.67 o
  -2  -8   8       91.17      125.19     26.79 o
  -1  -8   8      644.32      669.77     33.08 o
   0  -8   8       56.53       39.55     17.64 o
   1  -8   8      309.70      297.35     17.34 o
   2  -8   8        5.85       41.19     37.48 o
   3  -8   8        3.60        3.34     33.03 o
   4  -8   8       90.34       91.66     27.83 o
   6  -8   8       49.80       59.75     49.36 o
   7  -8   8        2.99      -19.67     41.56 o
   8  -8   8       12.57       19.14     35.02 o
   9  -8   8       12.27       36.50     40.14 o
  -7  -7   8       43.12       24.12     36.37 o
  -6  -7   8       69.76       44.39     21.18 o
  -5  -7   8      215.78      235.19     42.23 o
  -4  -7   8      210.25      236.57     43.51 o
  -3  -7   8      360.72      373.12     33.63 o
  -2  -7   8      404.64      369.31     21.46 o
  -1  -7   8      962.85      896.40     40.20 o
   0  -7   8     1004.94     1031.84     33.66 o
   1  -7   8      716.51      668.56     24.92 o
   2  -7   8      680.19      606.03     21.06 o
   3  -7   8      707.61      601.17     61.23 o
   4  -7   8     1254.93     1226.10     56.78 o
   5  -7   8     1041.08     1163.76     83.13 o
   6  -7   8      562.47      554.79     42.68 o
   7  -7   8      197.79      158.86     38.83 o
   8  -7   8      110.19       87.54     65.50 o
   9  -7   8      103.96       51.33     43.97 o
  10  -7   8      142.28      160.89     48.26 o
  -8  -6   8       43.27       21.89     64.57 o
  -7  -6   8       76.61       40.61     19.19 o
  -6  -6   8      163.71       90.28     22.38 o
  -5  -6   8      433.16      484.59     27.10 o
  -4  -6   8      592.75      613.10     43.20 o
  -3  -6   8     1355.16     1439.23     66.62 o
  -2  -6   8      850.98      828.81     37.30 o
  -1  -6   8      433.54      423.78     24.72 o
   0  -6   8      938.00      910.26     39.54 o
   1  -6   8      741.10      705.54     37.24 o
   2  -6   8     2362.48     2242.78     61.60 o
   3  -6   8      953.83      747.22    470.18 o
   4  -6   8      694.58      592.64     61.23 o
   5  -6   8     1410.13     1258.01     83.50 o
   6  -6   8      396.05      388.91     36.00 o
   7  -6   8      423.67      511.37     46.31 o
   8  -6   8      210.92      234.61     49.36 o
   9  -6   8      253.13      304.17    210.60 o
  10  -6   8      190.33      212.73     49.36 o
  -8  -5   8        6.16        1.28     21.83 o
  -7  -5   8       36.36       48.34     20.99 o
  -6  -5   8      109.02       81.53     21.42 o
  -5  -5   8      289.44      277.84     34.70 o
  -4  -5   8      103.41      120.26     23.35 o
  -3  -5   8     1196.93     1183.80     28.55 o
  -2  -5   8      242.18      288.05     32.17 o
  -1  -5   8      254.49      276.74     26.39 o
   0  -5   8      355.53      383.45     19.93 o
   1  -5   8      366.31      397.84     23.27 o
   2  -5   8     2219.59     2237.37     53.72 o
   3  -5   8     1225.98     1406.24     42.28 o
   4  -5   8     1231.02     1307.00     73.11 o
   5  -5   8     1597.69     1578.27     85.72 o
   6  -5   8      310.09      370.72     52.32 o
   7  -5   8      128.39      142.86     32.12 o
   8  -5   8      355.48      414.69     44.16 o
   9  -5   8      278.45      345.17    169.96 o
  10  -5   8      147.80      151.45     29.50 o
  -9  -4   8        6.90      -13.81     21.26 o
  -8  -4   8        2.82       -6.25     17.11 o
  -7  -4   8        0.95       17.34     18.77 o
  -6  -4   8      116.36       78.73     20.83 o
  -5  -4   8       85.85      124.05     21.12 o
  -4  -4   8      127.03      132.21     20.38 o
  -3  -4   8       52.85       45.65     17.42 o
  -2  -4   8        0.54       -5.07     13.18 o
  -1  -4   8      201.72      250.98     15.42 o
   0  -4   8      346.28      378.63     14.55 o
   1  -4   8     1285.61     1512.99     38.22 o
   2  -4   8      953.76     1129.88     34.26 o
   3  -4   8        5.52       16.35     18.61 o
   4  -4   8      132.46      122.44     30.06 o
   5  -4   8        6.03        7.69     15.21 o
   6  -4   8        1.52       -7.21     10.57 o
   7  -4   8       44.86       45.40     15.29 o
   8  -4   8       87.26       77.34     35.65 o
   9  -4   8      119.91       80.25     31.05 o
  10  -4   8        0.10        6.82     26.85 o
  -9  -3   8       68.20       69.83     23.78 o
  -8  -3   8      295.63      293.74     35.04 o
  -7  -3   8      222.07      293.99     28.05 o
  -6  -3   8      269.88      358.14     30.36 o
  -5  -3   8      646.88      722.06     23.30 o
  -4  -3   8      405.53      404.28     20.71 o
  -3  -3   8      900.16      956.91     23.14 o
  -2  -3   8      818.39      775.86     30.77 o
  -1  -3   8      228.11      261.99     17.75 o
   0  -3   8      980.75      845.64     26.18 o
   1  -3   8       80.59       59.10     18.22 o
   2  -3   8     1452.34     1323.67     34.18 o
   3  -3   8     1456.26     1528.94     36.80 o
   4  -3   8      497.61      498.11     19.80 o
   5  -3   8     1320.19     1381.96     43.05 o
   6  -3   8      132.27      150.15     32.29 o
   7  -3   8      311.97      342.71     17.17 o
   8  -3   8       12.66        5.44     12.84 o
   9  -3   8       37.56       43.00     16.07 o
  10  -3   8       76.41       73.60     30.53 o
 -10  -2   8       56.26       40.83     24.64 o
  -9  -2   8      151.61      131.39     25.52 o
  -8  -2   8      427.34      460.18     34.37 o
  -7  -2   8      123.09      145.48     23.73 o
  -6  -2   8     1023.04     1046.86     38.24 o
  -5  -2   8     1497.66     1487.93     42.21 o
  -4  -2   8     1066.48     1028.96     41.61 o
  -3  -2   8     1492.09     1535.02     53.25 o
  -2  -2   8     3842.98     3621.72    199.28 o
  -1  -2   8      792.38      801.58     22.08 o
   0  -2   8     2660.54     2499.20     48.32 o
   1  -2   8      612.65      514.44     45.64 o
   2  -2   8     5465.36     5579.20    161.43 o
   3  -2   8     3384.10     3515.82     63.08 o
   4  -2   8      551.56      582.40     60.30 o
   5  -2   8     1502.34     1461.84     40.94 o
   6  -2   8      993.94     1056.88     56.41 o
   7  -2   8      806.74      806.38     30.42 o
   8  -2   8       97.15       87.64     24.51 o
   9  -2   8      196.69      233.02     43.20 o
  10  -2   8       93.81       52.80     19.36 o
 -10  -1   8        2.42        5.85     23.55 o
  -9  -1   8      145.19      253.33     77.90 o
  -8  -1   8      135.53      231.09     56.22 o
  -7  -1   8       69.74      112.17     18.15 o
  -6  -1   8      668.86      687.19     23.17 o
  -5  -1   8      671.96      736.77     30.77 o
  -4  -1   8      501.65      508.99     30.43 o
  -3  -1   8      532.22      596.82     22.93 o
  -2  -1   8     1866.39     1801.71     85.54 o
  -1  -1   8     2626.73     2394.49     58.26 o
   0  -1   8     5074.27     5190.11     94.09 o
   1  -1   8     1446.83     1562.96     38.83 o
   2  -1   8     7694.69     8216.93    134.41 o
   3  -1   8     3458.32     3539.62    107.99 o
   4  -1   8     1170.88     1184.75     33.71 o
   5  -1   8      762.38      834.14     31.32 o
   6  -1   8      721.07      760.82     23.63 o
   7  -1   8      181.01      196.81     21.55 o
   8  -1   8      275.28      364.11     44.07 o
   9  -1   8      322.50      365.91     44.43 o
  10  -1   8       67.29       14.91     19.04 o
 -10   0   8        2.13       -4.64     23.76 o
  -9   0   8        1.48        6.36     17.62 o
  -8   0   8        0.59       14.89     21.59 o
  -7   0   8        3.92       13.70     13.63 o
  -6   0   8      131.55      114.73     21.66 o
  -5   0   8      178.32      240.02     49.54 o
  -4   0   8      244.68      320.84     20.04 o
  -3   0   8       28.85       44.07     39.89 o
  -2   0   8      750.20      850.86     25.81 o
  -1   0   8     6451.42     6565.33    108.13 o
   0   0   8     1252.70     1523.98     31.52 o
   1   0   8     1552.99     1494.50     34.85 o
   2   0   8        1.35        0.00     14.10 o
   3   0   8       56.57       44.39     10.96 o
   4   0   8      313.42      314.77     33.40 o
   5   0   8       44.85       39.48     15.44 o
   6   0   8      116.93      173.78     30.64 o
   7   0   8       19.28       35.26     13.39 o
   8   0   8       94.03       48.10     15.85 o
   9   0   8       70.15       56.31     17.41 o
 -11   1   8       69.22       60.84     27.45 o
 -10   1   8       34.76        6.25     18.99 o
  -9   1   8       36.84       31.39     20.39 o
  -8   1   8      279.10      319.81     25.75 o
  -7   1   8      460.50      458.51     31.65 o
  -6   1   8      450.45      418.10     34.38 o
  -5   1   8      242.69      223.96     26.52 o
  -4   1   8       60.87       64.04     14.84 o
  -3   1   8      209.30      284.35     23.56 o
  -2   1   8      530.08      509.50     26.35 o
  -1   1   8     2683.22     2406.80     64.57 o
   0   1   8        5.10       17.98     12.20 o
   1   1   8     1853.13     1796.31     35.94 o
   2   1   8      323.40      330.89     23.75 o
   3   1   8      755.67      804.58     21.12 o
   4   1   8      917.40      940.26     28.31 o
   5   1   8        5.46        2.20     12.68 o
   6   1   8      173.16      221.82     33.04 o
   7   1   8        0.61        3.17     12.44 o
   8   1   8       22.19       32.87     19.98 o
   9   1   8        5.00      -11.88     28.20 o
 -11   2   8       74.74      127.48     40.02 o
 -10   2   8       48.21       60.63     22.51 o
  -9   2   8       68.09       51.23     20.47 o
  -8   2   8      425.78      478.92     29.69 o
  -7   2   8      421.73      407.18     43.93 o
  -6   2   8      618.81      680.99     32.00 o
  -5   2   8     2055.27     1961.41     49.11 o
  -4   2   8     1193.53     1128.77     40.68 o
  -3   2   8      724.49      656.67     23.93 o
  -2   2   8      245.34      242.10     15.58 o
  -1   2   8     2339.11     2213.76     39.15 o
   0   2   8     2934.61     2781.00     49.73 o
   1   2   8     2610.87     2673.79     54.55 o
   2   2   8      793.04      715.87     33.21 o
   3   2   8     1650.62     1723.14     25.84 o
   4   2   8      283.77      289.79     13.60 o
   5   2   8      309.75      317.81     11.81 o
   6   2   8      161.06      193.05     11.72 o
   7   2   8       68.74      105.94     28.57 o
   8   2   8       33.03       19.30     47.87 o
   9   2   8       10.02      -20.04     32.66 o
 -11   3   8       32.66       -8.20     23.48 o
 -10   3   8      118.43      138.88     33.60 o
  -9   3   8       99.72       67.69     26.88 o
  -8   3   8      600.21      536.83     61.70 o
  -7   3   8      398.76      395.33     65.68 o
  -6   3   8      218.62      229.80     33.96 o
  -5   3   8     2137.49     2095.63     62.10 o
  -4   3   8      563.20      557.66     61.42 o
  -3   3   8     3957.65     3787.74     68.46 o
  -2   3   8     5010.18     4955.52     91.14 o
  -1   3   8     1257.33     1265.49     31.55 o
   0   3   8     6318.05     6117.71     96.69 o
   1   3   8     4594.35     4441.23     69.25 o
   2   3   8      721.57      702.88     20.37 o
   3   3   8     1840.24     1770.06     79.04 o
   4   3   8      261.71      381.11     53.44 o
   5   3   8      477.25      608.97     69.02 o
   6   3   8      478.14      562.21     73.11 o
   7   3   8       78.03      120.98     58.63 o
   8   3   8      167.84      102.79     66.05 o
 -11   4   8        2.00      -12.48     23.82 o
 -10   4   8      184.95      173.11     35.33 o
  -9   4   8      202.96      223.02     38.49 o
  -8   4   8      290.88      195.56     88.87 o
  -7   4   8      278.88      255.88     36.14 o
  -6   4   8      101.39      127.76     20.53 o
  -5   4   8     1057.64      960.50     79.04 o
  -4   4   8      815.22      815.26     28.27 o
  -3   4   8     1676.78     1693.56     49.36 o
  -2   4   8     2465.99     2584.98     55.20 o
  -1   4   8     2972.75     3172.25     53.81 o
   0   4   8     2083.80     2205.08     43.43 o
   1   4   8     1116.56     1090.74     23.71 o
   2   4   8      228.30      223.55      8.61 o
   3   4   8       56.48       32.29     37.11 o
   4   4   8      462.47      512.48     66.43 o
   5   4   8      656.12      902.13     85.35 o
   6   4   8      263.67      385.20     45.64 o
   7   4   8      118.62      103.54     38.59 o
   8   4   8       24.32      -14.84     34.51 o
 -11   5   8       22.36       30.34     20.94 o
 -10   5   8       74.95       50.59     24.36 o
  -9   5   8       56.27       37.33     26.29 o
  -8   5   8       19.73       29.93     21.53 o
  -7   5   8       40.00       48.04     21.68 o
  -6   5   8        0.92        2.70     15.80 o
  -5   5   8       90.70      122.15     32.84 o
  -4   5   8      261.41      269.60     21.06 o
  -3   5   8       65.47       93.96     14.26 o
  -2   5   8        1.07        0.80      9.07 o
  -1   5   8     1153.76     1109.30     64.94 o
   0   5   8      123.80      165.73     15.24 o
   1   5   8      107.71      136.11     15.55 o
   2   5   8      102.58       94.63     43.05 o
   3   5   8      112.73       95.37     47.13 o
   4   5   8        8.42       34.88     26.72 o
   5   5   8        0.76       13.73     47.87 o
   6   5   8        0.79       10.39     51.21 o
   7   5   8        7.65      -38.59     38.59 o
 -11   6   8      104.16      104.00     33.91 o
 -10   6   8       96.03       71.66     31.43 o
  -9   6   8      420.55      447.74     42.49 o
  -8   6   8      870.04      794.67     58.75 o
  -7   6   8      946.93      853.01     54.44 o
  -6   6   8      983.49      901.06     69.77 o
  -5   6   8      713.22      723.05     83.13 o
  -4   6   8      966.20      943.86     41.97 o
  -3   6   8      820.39      802.48     35.29 o
  -2   6   8      982.04     1019.48     35.16 o
  -1   6   8     1034.59     1007.04     30.73 o
   0   6   8     1075.74     1128.76     78.49 o
   1   6   8      863.65      895.21     27.87 o
   2   6   8      244.99      291.68     57.15 o
   3   6   8       92.50      115.41     53.07 o
   4   6   8        1.31       -1.48     41.56 o
   5   6   8       53.91      110.22     63.09 o
 -10   7   8      178.04      146.37     33.79 o
  -9   7   8      378.20      259.80     91.83 o
  -8   7   8      315.68      343.98     80.34 o
  -7   7   8      944.90      923.69     45.10 o
  -6   7   8      355.50      311.96     30.06 o
  -5   7   8     1344.84     1282.63     54.92 o
  -4   7   8      808.39      776.27     86.28 o
  -3   7   8      825.97      855.38     38.31 o
  -2   7   8     3728.45     3580.59     68.65 o
  -1   7   8      709.50      724.38     41.93 o
   0   7   8     1104.32     1110.03     43.75 o
   1   7   8      742.56      738.87     16.84 o
   2   7   8      934.14     1046.49     59.75 o
   3   7   8      267.76      262.74     41.93 o
   4   7   8      147.89      207.81     43.42 o
   5   7   8      149.68      232.31     49.73 o
   6   7   8      205.80      275.72     90.18 o
 -10   8   8      112.46      100.78     49.17 o
  -9   8   8      219.72      193.71     68.28 o
  -8   8   8       47.63       49.73     31.54 o
  -7   8   8      190.91      219.30     53.44 o
  -6   8   8        0.77       27.50     20.33 o
  -5   8   8      772.45      765.14     36.30 o
  -4   8   8     1519.24     1498.48     81.27 o
  -3   8   8      716.54      618.99     51.21 o
  -2   8   8     1821.07     1786.45     71.99 o
  -1   8   8      460.16      497.22     84.05 o
   0   8   8      170.70      124.18     58.90 o
   1   8   8      313.72      335.43     13.02 o
   2   8   8      367.52      573.34     83.13 o
   3   8   8      337.11      296.51     78.30 o
   4   8   8      233.75      232.68     82.38 o
   5   8   8      285.14      237.87     90.55 o
  -9   9   8       28.03       66.80     61.97 o
  -8   9   8        7.44      -14.84     30.06 o
  -7   9   8        0.68       28.95     47.50 o
  -6   9   8       21.25       11.50     39.71 o
  -5   9   8       41.42       14.10     35.25 o
  -4   9   8       99.48      110.59     40.82 o
  -3   9   8        0.21      -17.07     30.06 o
  -2   9   8       26.06       11.95     21.21 o
  -1   9   8        6.39       22.70     12.66 o
   0   9   8       18.71       24.51     13.68 o
   1   9   8        0.15      -23.01     48.98 o
   2   9   8        0.91       19.67     52.70 o
   3   9   8        1.15      -30.06     37.11 o
  -9  10   8      129.21      102.42     41.56 o
  -8  10   8      196.77      215.98     43.42 o
  -7  10   8      406.72      475.74     76.45 o
  -6  10   8       83.95       60.12     47.87 o
  -5  10   8      110.23      115.04     48.98 o
  -4  10   8      223.78      186.66     47.50 o
  -3  10   8      267.68      151.52     97.97 o
  -2  10   8      430.78      468.82     39.73 o
  -1  10   8      289.76      337.59     29.07 o
   0  10   8      154.73       86.47     57.52 o
   1  10   8       48.57        1.11     28.57 o
  -7  11   8      298.75      161.80     66.05 o
  -6  11   8      221.81      148.07     60.49 o
  -5  11   8      316.26      254.94     60.12 o
  -4  11   8      411.91      370.72     37.48 o
  -3  11   8      347.36      273.80     56.78 o
  -2  11   8      695.49      704.72     42.10 o
  -5  12   8      298.16      214.38    143.61 o
  -4  12   8      552.02      541.71     51.55 o
  -3  12   8      353.51      327.56     30.62 o
  -2  12   8      120.24       73.28     28.04 o
   1 -12   9      214.50      196.31     64.57 o
   2 -12   9      327.20      448.65     80.53 o
   3 -12   9      299.53      272.38     76.07 o
   4 -12   9      219.23      291.31     48.61 o
  -2 -11   9       30.23       38.79     33.21 o
  -1 -11   9       14.87        7.42     40.08 o
   0 -11   9       34.11      -28.57     43.79 o
   1 -11   9       62.04      -33.03     46.02 o
   2 -11   9       13.30      -14.84     45.27 o
   3 -11   9        2.41       61.60     54.18 o
   4 -11   9       54.99      101.68     61.97 o
   5 -11   9       87.36      175.53     42.68 o
   6 -11   9       44.00       12.12     47.69 o
   7 -11   9       18.53       18.18     61.60 o
  -3 -10   9       21.91       49.21     45.36 o
  -2 -10   9       51.87        6.27     29.84 o
  -1 -10   9       31.74       37.57     18.66 o
   0 -10   9       60.41       27.47     24.51 o
   1 -10   9        0.36       30.43     24.86 o
   2 -10   9      132.10      103.54     51.95 o
   3 -10   9      303.13      289.83     40.82 o
   4 -10   9       61.65       51.21     52.32 o
   5 -10   9       14.09       -1.48     44.90 o
   6 -10   9        2.31       41.53     30.00 o
   7 -10   9       33.88       16.25     58.26 o
   8 -10   9       16.94       -6.78     39.88 o
  -5  -9   9       79.29       54.91     50.99 o
  -4  -9   9      111.53       84.03     37.12 o
  -3  -9   9      227.62      165.30     63.80 o
  -2  -9   9      304.21      302.65     25.11 o
  -1  -9   9      411.68      368.95     33.17 o
   0  -9   9      159.09      166.91     20.43 o
   1  -9   9      741.45      631.40     44.72 o
   2  -9   9      576.00      550.71     67.17 o
   3  -9   9      626.68      554.05     71.99 o
   4  -9   9      715.79      643.11     50.10 o
   5  -9   9      239.39      254.57     65.31 o
   6  -9   9      406.25      503.21     50.47 o
   7  -9   9      256.74      201.02     49.72 o
   8  -9   9      225.30      313.95     81.64 o
  -6  -8   9      153.96       77.88     31.48 o
  -5  -8   9      225.32      138.20     42.91 o
  -4  -8   9      134.45       97.49     24.85 o
  -3  -8   9      225.29      246.93     28.46 o
  -2  -8   9      364.12      456.06     32.72 o
  -1  -8   9     1045.49     1113.77     62.74 o
   0  -8   9     1595.88     1535.39     39.76 o
   1  -8   9     1675.30     1666.25     54.06 o
   2  -8   9     1219.20     1136.52     36.38 o
   3  -8   9      546.86      445.31     62.34 o
   4  -8   9      350.33      269.42     58.63 o
   5  -8   9      964.85      878.01     54.92 o
   6  -8   9      787.46      644.59     83.13 o
   7  -8   9      550.56      573.14    113.37 o
   8  -8   9      263.66      336.86     39.10 o
   9  -8   9      357.64      402.99     45.49 o
  -7  -7   9        0.42      -13.70     28.53 o
  -6  -7   9       28.03       11.49     17.84 o
  -5  -7   9       48.27       17.41     20.35 o
  -4  -7   9       94.70       41.32     25.69 o
  -3  -7   9      372.32      360.90     29.87 o
  -2  -7   9       56.29       72.89     20.55 o
  -1  -7   9      287.11      356.67     22.12 o
   0  -7   9      152.57      181.59     17.98 o
   1  -7   9      418.25      421.87     43.22 o
   2  -7   9      801.42      749.42     44.74 o
   3  -7   9      210.55       64.65     66.80 o
   4  -7   9      612.27      726.23     69.77 o
   5  -7   9      287.67      286.49     36.37 o
   6  -7   9      213.34      157.72     54.55 o
   7  -7   9      207.65      230.92     32.02 o
   8  -7   9      105.91      129.84     30.11 o
   9  -7   9       97.06       95.21     30.65 o
  -7  -6   9       16.10        8.26     21.85 o
  -6  -6   9       27.55        9.78     20.79 o
  -5  -6   9      170.58      120.85     24.43 o
  -4  -6   9       23.80       45.16     19.74 o
  -3  -6   9        0.61       -6.79     16.68 o
  -2  -6   9      193.51      241.59     24.02 o
  -1  -6   9       21.46       22.74     14.89 o
   0  -6   9      241.00      222.28     23.79 o
   1  -6   9       21.33       16.91     12.43 o
   2  -6   9        3.36        7.86      7.35 o
   3  -6   9      180.68      258.03     24.31 o
   4  -6   9      129.28      116.52     44.53 o
   5  -6   9        5.46       20.41     36.74 o
   7  -6   9       22.65       15.37     20.19 o
   8  -6   9        0.03       -5.00     37.85 o
   9  -6   9        0.05       11.16     31.35 o
  10  -6   9        1.41      -15.22     34.73 o
  -8  -5   9       96.13       47.65     24.18 o
  -7  -5   9      125.11      111.93     25.01 o
  -6  -5   9      157.53      138.50     46.29 o
  -5  -5   9      670.26      670.94     34.39 o
  -4  -5   9      140.16      181.06     19.51 o
  -3  -5   9      614.55      634.60     37.88 o
  -2  -5   9     1305.98     1270.28     44.18 o
  -1  -5   9      792.57      742.97     29.21 o
   0  -5   9      943.69      919.08     25.17 o
   1  -5   9      884.11      882.83     43.21 o
   2  -5   9     3682.93     3633.11     53.73 o
   3  -5   9      845.49      819.65     44.07 o
   4  -5   9     1291.43     1354.13     76.07 o
   5  -5   9     1088.00     1164.87     50.84 o
   7  -5   9      354.02      365.25     30.29 o
   8  -5   9       23.82       13.40     27.27 o
   9  -5   9      246.13      420.88     47.44 o
  10  -5   9      121.25      145.84     56.41 o
  -9  -4   9      115.19       43.50     25.30 o
  -8  -4   9      179.44       68.50     28.22 o
  -7  -4   9       37.28       43.17     15.37 o
  -6  -4   9      357.64      399.57     23.47 o
  -5  -4   9      306.82      335.74     27.26 o
  -4  -4   9      823.04      821.20     28.28 o
  -3  -4   9     3462.68     3665.85     69.50 o
  -2  -4   9     3459.23     3466.38     65.69 o
  -1  -4   9     3919.26     4167.01     70.94 o
   0  -4   9     3208.46     3322.40     61.11 o
   1  -4   9     3739.69     3810.14     85.94 o
   2  -4   9     5562.87     5514.40    116.77 o
   3  -4   9     1938.61     1844.27     56.80 o
   4  -4   9     1977.98     1943.28     46.94 o
   5  -4   9     1464.36     1396.22     34.87 o
   6  -4   9     3019.03     2951.78     70.68 o
   7  -4   9     1300.28     1348.58     84.98 o
   8  -4   9      262.05      324.05     32.96 o
   9  -4   9      361.83      443.46     38.59 o
  10  -4   9       51.37       44.11     31.86 o
  -9  -3   9        9.16       -6.53     23.23 o
  -8  -3   9        0.52      -15.25     21.70 o
  -7  -3   9      117.65      102.12     16.68 o
  -6  -3   9      237.07      326.74     40.54 o
  -5  -3   9      113.20      205.11     59.10 o
  -4  -3   9      281.05      322.38     19.99 o
  -3  -3   9     1388.14     1440.93     30.64 o
  -2  -3   9     1686.72     1799.96     42.97 o
  -1  -3   9      624.32      678.18     46.39 o
   0  -3   9     1244.74     1223.50     41.59 o
   1  -3   9      950.94      995.52     30.14 o
   2  -3   9     3127.96     3324.48     65.08 o
   3  -3   9      225.53      218.20     24.80 o
   4  -3   9     1435.96     1405.47     34.33 o
   5  -3   9      614.84      638.42     37.11 o
   6  -3   9       48.75       32.36     14.84 o
   7  -3   9      168.62      244.14     21.87 o
   8  -3   9      217.36      256.71     24.37 o
   9  -3   9      225.50      148.48     25.22 o
  10  -3   9       57.27       54.86     27.36 o
 -10  -2   9       54.08       62.81     41.92 o
  -9  -2   9        7.91        1.78     17.02 o
  -8  -2   9       56.08       69.52     22.03 o
  -7  -2   9       36.89       66.65     18.89 o
  -6  -2   9        4.70        6.77     17.48 o
  -5  -2   9      177.70      178.35     19.46 o
  -4  -2   9      164.12      225.49     33.73 o
  -3  -2   9      115.27      122.33     16.37 o
  -2  -2   9      369.16      378.75     32.29 o
  -1  -2   9      935.21     1006.55     42.68 o
   0  -2   9     1171.94     1183.02     39.60 o
   1  -2   9       21.86       23.97     11.97 o
   2  -2   9       47.49       25.90     16.26 o
   3  -2   9       13.99       14.81     18.74 o
   4  -2   9       18.98       42.56     21.90 o
   5  -2   9       13.01       29.40     15.78 o
   6  -2   9        0.32      -16.91     16.91 o
   7  -2   9       88.52      100.46     26.79 o
   8  -2   9      133.83       54.45     18.98 o
   9  -2   9       31.84       25.91     19.28 o
  10  -2   9       16.49       30.55     18.35 o
 -10  -1   9       78.09       36.03     24.72 o
  -9  -1   9       91.06       58.36     24.56 o
  -8  -1   9      148.31      134.22     23.35 o
  -7  -1   9      285.37      295.22     24.36 o
  -6  -1   9      107.95      130.22     19.32 o
  -5  -1   9      412.43      437.03     19.62 o
  -4  -1   9      200.71      178.03     25.77 o
  -3  -1   9      145.11      132.96     13.91 o
  -2  -1   9     1936.55     1937.36     43.41 o
  -1  -1   9     4064.66     4059.43     82.52 o
   0  -1   9     1731.82     1649.08     43.66 o
   1  -1   9     1122.32     1173.98     28.15 o
   2  -1   9     1620.38     1586.72     40.14 o
   3  -1   9      905.14      935.26     55.11 o
   4  -1   9      516.67      523.72     26.24 o
   5  -1   9       72.12      102.76     19.13 o
   6  -1   9      306.23      367.47     20.96 o
   7  -1   9       11.62       18.07     15.83 o
   8  -1   9       27.88        8.56     15.15 o
   9  -1   9       10.62        9.38     17.19 o
 -10   0   9       25.10       26.60     27.48 o
  -9   0   9        7.58        7.55     22.45 o
  -8   0   9      311.06      293.46     26.09 o
  -7   0   9      454.26      458.33     26.67 o
  -6   0   9      363.21      384.72     21.04 o
  -5   0   9     1372.15     1285.88     38.47 o
  -4   0   9      527.02      576.04     40.26 o
  -3   0   9     5166.72     5247.13     96.20 o
  -2   0   9     9973.73     9935.49    189.19 o
  -1   0   9     3696.20     3669.58     59.30 o
   0   0   9      359.86      344.33     20.78 o
   1   0   9     1296.45     1224.59     58.08 o
   2   0   9     1633.32     1567.62     41.75 o
   3   0   9     4637.64     4685.45     83.70 o
   4   0   9     2264.59     2270.04     70.88 o
   5   0   9      697.75      677.20     41.38 o
   6   0   9      570.95      547.82     24.85 o
   7   0   9      422.88      496.69     25.59 o
   8   0   9       82.62       86.55     17.07 o
   9   0   9      139.49      190.37     37.11 o
 -11   1   9       30.02       19.86     24.10 o
 -10   1   9       34.30       41.74     28.65 o
  -9   1   9       60.24       39.41     25.81 o
  -8   1   9      173.48      190.00     46.18 o
  -7   1   9       98.57       86.59     18.22 o
  -6   1   9     1508.79     1457.61     56.04 o
  -5   1   9     1414.81     1435.73    101.68 o
  -4   1   9     2224.18     2237.91     77.19 o
  -3   1   9     1559.89     1484.27     69.02 o
  -2   1   9     3886.60     3818.20     63.37 o
  -1   1   9     2434.97     2409.78     53.39 o
   0   1   9     1408.01     1258.44     34.24 o
   1   1   9     1475.94     1483.85     75.89 o
   2   1   9     1875.88     1942.30     38.29 o
   3   1   9     1522.54     1439.38     30.76 o
   4   1   9      376.45      344.41     23.94 o
   5   1   9     1507.08     1546.27     47.82 o
   6   1   9      126.34      131.34     17.40 o
   7   1   9      122.06      158.57     15.07 o
   8   1   9      176.05      267.19     63.83 o
   9   1   9      147.39      233.05     68.65 o
 -11   2   9        0.38      -14.22     20.07 o
 -10   2   9        0.26       38.41     47.63 o
  -9   2   9       69.39       91.49     29.96 o
  -8   2   9      430.00      460.70     44.47 o
  -7   2   9       64.57       31.52     16.89 o
  -6   2   9       21.64       41.14     24.76 o
  -5   2   9      128.76      132.90     15.74 o
  -4   2   9       44.07       26.98     13.87 o
  -3   2   9      894.90      903.73     29.50 o
  -2   2   9        4.25      -11.34     23.75 o
  -1   2   9        4.45       34.71     21.15 o
   0   2   9       32.01       51.86     26.72 o
   1   2   9      273.61      274.55     20.97 o
   2   2   9      888.94      868.99     23.19 o
   3   2   9      313.75      358.32     15.01 o
   4   2   9      277.60      297.68     21.51 o
   5   2   9       21.56       21.02      7.20 o
   6   2   9      263.48      255.76     53.86 o
   7   2   9       87.30       20.78      9.28 o
   8   2   9       87.56       86.84     59.00 o
 -11   3   9       31.66       11.16     42.33 o
 -10   3   9       80.22       73.68     39.49 o
  -9   3   9       73.92       77.15     19.25 o
  -8   3   9        0.46        2.82     13.95 o
  -7   3   9      315.03      355.78     30.44 o
  -6   3   9      177.06      180.13     30.33 o
  -5   3   9      337.72      399.05    118.01 o
  -4   3   9      768.65      810.56     42.68 o
  -3   3   9       47.36       66.16     19.13 o
  -2   3   9     1549.02     1591.29     42.30 o
  -1   3   9     2432.18     2226.08     40.86 o
   0   3   9      684.50      728.18     22.91 o
   1   3   9       57.17       89.10     24.12 o
   2   3   9      156.24      141.49     13.51 o
   3   3   9       19.76        6.75      9.29 o
   4   3   9      136.62      128.77     27.46 o
   5   3   9       71.16       53.07     43.42 o
   6   3   9        5.83        9.65     42.68 o
   8   3   9       19.75       22.27     57.15 o
 -11   4   9      126.30      150.89     26.99 o
 -10   4   9       58.80      111.57     63.82 o
  -9   4   9      192.95      247.05     34.94 o
  -8   4   9      561.98      534.81     36.57 o
  -7   4   9     1562.02     1482.90     50.89 o
  -6   4   9     1876.54     1738.11     52.66 o
  -5   4   9     1167.70     1116.92     32.39 o
  -4   4   9     2203.89     2025.76     59.66 o
  -3   4   9     2079.07     2017.50     54.55 o
  -2   4   9     4972.21     5002.19    120.05 o
  -1   4   9     3489.85     3590.94     67.65 o
   0   4   9      911.64      926.84     25.68 o
   1   4   9      895.80      825.78     27.65 o
   2   4   9      846.71      830.98     23.07 o
   3   4   9     1428.55     1397.17     61.23 o
   4   4   9     2159.77     2087.41    118.38 o
   5   4   9      545.33      689.50     80.90 o
   6   4   9      240.83      323.97     73.85 o
   7   4   9       41.82       43.79     59.00 o
 -11   5   9       43.34       43.12     33.68 o
 -10   5   9      137.32      146.15     36.01 o
  -9   5   9      308.71      318.70     26.67 o
  -8   5   9      752.76      693.10     54.63 o
  -7   5   9     1334.08     1192.75    133.78 o
  -6   5   9      366.39      379.46     53.99 o
  -5   5   9     1032.15      933.11     35.29 o
  -4   5   9     1608.55     1571.32     65.50 o
  -3   5   9     1469.16     1403.56     46.37 o
  -2   5   9     2079.48     2082.27     44.40 o
  -1   5   9     1288.41     1234.05     34.30 o
   0   5   9     1485.52     1509.49     37.04 o
   1   5   9     1734.87     1766.20     46.76 o
   2   5   9     1525.84     1632.08     66.43 o
   3   5   9      723.13      922.17     81.64 o
   4   5   9      427.55      493.93     73.48 o
   5   5   9      359.23      443.83     50.10 o
   6   5   9      217.79      322.48     49.73 o
   7   5   9      154.03      122.09     45.64 o
 -11   6   9        4.91      -21.75     21.75 o
 -10   6   9       30.30       20.55     23.42 o
  -9   6   9        8.90       -0.61     15.94 o
  -8   6   9      131.03      140.31     38.91 o
  -7   6   9       98.99      111.22     20.80 o
  -6   6   9       86.11       92.23     22.48 o
  -5   6   9       95.01      100.12     20.84 o
  -4   6   9       67.51       54.73     16.71 o
  -3   6   9      774.77      791.11     35.81 o
  -2   6   9      192.12      207.36     23.02 o
  -1   6   9        3.60       -0.07     11.89 o
   0   6   9      251.00      252.20     16.74 o
   1   6   9      305.14      342.85     23.26 o
   2   6   9      589.39      625.67     47.87 o
   3   6   9      276.09      246.78     40.08 o
   4   6   9      218.67      292.05     70.51 o
   5   6   9       70.54       95.37     65.68 o
   6   6   9       30.00      -17.07     60.12 o
 -10   7   9        4.00       23.05     31.50 o
  -9   7   9      138.53      118.04     43.78 o
  -8   7   9        0.18       16.55     44.16 o
  -7   7   9      116.24      139.96     37.39 o
  -6   7   9      258.09      173.30     35.01 o
  -5   7   9        4.64       -4.82     22.04 o
  -4   7   9      585.64      630.33     30.45 o
  -3   7   9       51.14       54.18     21.78 o
  -2   7   9        3.97       -0.93     15.31 o
  -1   7   9      460.12      462.10     27.46 o
   0   7   9       84.32      101.81     18.71 o
   1   7   9       45.00       45.36     55.29 o
   2   7   9        1.87      -13.73     44.53 o
   3   7   9        5.92       70.14     56.04 o
   4   7   9        1.04       20.41     55.66 o
   5   7   9       16.42      -40.45     62.72 o
 -10   8   9       96.71       71.86     29.55 o
  -9   8   9      144.81      123.20     41.56 o
  -8   8   9      296.16      329.74     38.49 o
  -7   8   9      604.73      642.41    123.39 o
  -6   8   9      719.24      728.46     52.09 o
  -5   8   9      696.93      709.14     47.49 o
  -4   8   9      467.16      463.78     40.82 o
  -3   8   9      686.76      674.27     29.83 o
  -2   8   9      525.17      451.99     43.05 o
  -1   8   9      559.61      609.80     62.72 o
   0   8   9      533.61      494.76     27.83 o
   1   8   9      642.21      529.61     43.11 o
   2   8   9      471.29      613.79     85.72 o
   3   8   9      442.21      580.39     92.77 o
   4   8   9      271.21      343.26     92.77 o
  -9   9   9      222.00      224.14     77.19 o
  -8   9   9      498.10      388.54     80.16 o
  -7   9   9      762.41      662.03     85.35 o
  -6   9   9      368.32      368.87     65.68 o
  -5   9   9      222.33      161.06     48.24 o
  -4   9   9      394.53      381.49     53.07 o
  -3   9   9     1190.02     1138.52     70.14 o
  -2   9   9     1470.03     1520.00     53.07 o
  -1   9   9     1139.91     1224.25     89.81 o
   0   9   9      285.15      337.19     25.68 o
   1   9   9       51.14       40.08     32.29 o
   2   9   9      396.30      393.36     53.81 o
   3   9   9      217.58      233.05     83.50 o
  -8  10   9      108.00       61.97     60.86 o
  -7  10   9       71.99       82.01     55.66 o
  -6  10   9       43.76       93.89     52.70 o
  -5  10   9      173.21      154.00     51.58 o
  -4  10   9       77.96      106.88     44.90 o
  -3  10   9      103.18      103.85     24.36 o
  -2  10   9      215.01      194.92    149.18 o
  -1  10   9      125.99      125.64     33.99 o
   0  10   9       84.44       80.90     59.75 o
  -7  11   9       12.42        2.23     46.39 o
  -6  11   9        2.95       30.43     49.36 o
  -5  11   9        4.26       12.25     41.56 o
  -4  11   9        7.05       18.93     38.59 o
  -3  11   9       24.61       19.89     44.53 o
  -2  11   9        0.61      -10.44     22.26 o
  -4  12   9       45.72       25.95     22.58 o
  -3  12   9       61.08       56.78     43.05 o
   2 -12  10      319.62      324.34     48.24 o
   3 -12  10      100.29       97.60     39.34 o
  -1 -11  10      208.93      121.08     36.75 o
   0 -11  10      302.34      262.36     63.09 o
   1 -11  10      325.54      166.99     60.86 o
   2 -11  10      313.39      279.43     70.88 o
   3 -11  10      308.42      237.87     71.99 o
   4 -11  10      285.95      297.25     47.13 o
   5 -11  10      289.71      350.31     84.24 o
   6 -11  10      334.89      425.42     72.92 o
  -3 -10  10       30.57        7.16     23.21 o
  -2 -10  10      102.60       51.95     20.92 o
  -1 -10  10      263.39      315.28     62.50 o
   0 -10  10      248.41      186.04     73.41 o
   1 -10  10       66.77       62.72     47.50 o
   2 -10  10       13.18       70.14     50.84 o
   3 -10  10      199.01      177.75     62.34 o
   4 -10  10      161.99      266.82     68.65 o
   5 -10  10      325.28      311.72     47.50 o
   6 -10  10      256.31      279.06     77.19 o
   7 -10  10      145.91      197.89     55.35 o
  -5  -9  10        0.12       -2.70     25.09 o
  -4  -9  10        0.10       -8.12     19.03 o
  -3  -9  10        0.69       26.13     19.55 o
  -2  -9  10       10.93       21.77     17.54 o
  -1  -9  10       50.07       58.65     23.43 o
   0  -9  10        7.59       20.14     19.72 o
   1  -9  10        2.61        2.13     11.92 o
   2  -9  10        0.45       10.76     24.12 o
   3  -9  10        9.63       23.38     26.72 o
   4  -9  10      125.57      131.37     57.15 o
   5  -9  10      115.67      108.73     35.25 o
   6  -9  10       30.48       20.04     50.84 o
   7  -9  10       27.26       13.25     48.61 o
   8  -9  10       66.19       85.42     28.21 o
  -6  -8  10       18.18        9.51     27.69 o
  -5  -8  10       67.65       52.12     25.76 o
  -4  -8  10       68.57       38.27     19.75 o
  -3  -8  10       33.19       19.43     21.06 o
  -2  -8  10      113.44      148.48     21.04 o
  -1  -8  10      278.28      282.40     23.60 o
   0  -8  10      625.85      616.28     28.61 o
   1  -8  10        1.28       -4.34     14.72 o
   2  -8  10        5.42       22.89     13.29 o
   3  -8  10        4.62       53.81     26.35 o
   4  -8  10       48.80       10.39     40.45 o
   5  -8  10      333.14      410.06     70.14 o
   6  -8  10        0.36       -4.82     43.05 o
   7  -8  10      155.72      185.35     28.73 o
   8  -8  10       95.73      106.38     44.85 o
   9  -8  10       11.36      -30.40     41.33 o
  -7  -7  10       47.63       59.21     35.68 o
  -6  -7  10      100.04       63.70     31.98 o
  -5  -7  10      389.82      414.10     34.69 o
  -4  -7  10      279.89      252.21     35.81 o
  -3  -7  10      317.90      345.91     30.12 o
  -2  -7  10      134.93      196.26     42.15 o
  -1  -7  10      264.23      326.97     21.97 o
   0  -7  10     1733.59     1650.43     59.61 o
   1  -7  10      969.97      939.68     31.83 o
   2  -7  10      843.56      897.16     30.39 o
   3  -7  10      468.60      322.52    249.00 o
   4  -7  10     1038.16      980.06     53.07 o
   5  -7  10      551.81      575.20     70.88 o
   6  -7  10      370.12      322.11     40.82 o
   7  -7  10      383.63      451.99     44.90 o
   8  -7  10      125.51      127.45     42.50 o
   9  -7  10      185.08      197.05     48.12 o
  -7  -6  10       56.48       24.51     23.42 o
  -6  -6  10      154.34      146.17     27.70 o
  -5  -6  10      203.73      166.54     27.50 o
  -4  -6  10      244.22      292.57     39.68 o
  -3  -6  10      507.92      453.99     30.31 o
  -2  -6  10      370.70      387.75     35.85 o
  -1  -6  10     1313.71     1338.29     41.42 o
   0  -6  10      926.00      978.55     41.73 o
   1  -6  10      732.23      748.39     33.82 o
   2  -6  10      725.98      720.15     27.08 o
   3  -6  10      919.13      851.88     83.31 o
   4  -6  10     2759.33     2331.59     82.01 o
   5  -6  10      793.63      718.81     70.51 o
   6  -6  10      872.90      923.29     52.70 o
   7  -6  10      311.32      469.81     43.05 o
   8  -6  10      193.78      191.15     42.12 o
   9  -6  10      209.28      280.95     35.66 o
  -8  -5  10        0.70      -21.28     21.28 o
  -7  -5  10        0.03      -16.34     21.20 o
  -6  -5  10       46.93       16.00     20.51 o
  -5  -5  10       54.01       89.59     18.08 o
  -4  -5  10       72.74       85.74     24.49 o
  -3  -5  10      134.89      180.63     14.64 o
  -2  -5  10      470.25      444.75     23.43 o
  -1  -5  10      873.15      951.79     33.94 o
   0  -5  10      350.96      358.70     22.77 o
   1  -5  10      295.39      306.02     15.72 o
   2  -5  10       34.19       54.24     18.28 o
   3  -5  10      648.41      623.35     32.26 o
   4  -5  10      417.68      414.15     30.24 o
   5  -5  10      446.60      352.74     38.97 o
   6  -5  10      415.95      377.24     31.91 o
   7  -5  10       53.23       11.49     20.97 o
   8  -5  10      198.15      246.25     29.88 o
   9  -5  10       63.16      107.90     26.75 o
  -9  -4  10        1.28        4.19     20.49 o
  -8  -4  10        3.04       20.69     18.02 o
  -7  -4  10        0.62       28.67     24.25 o
  -6  -4  10       93.14       77.25     19.75 o
  -5  -4  10      172.84      163.14     19.35 o
  -4  -4  10      313.30      351.21     22.58 o
  -3  -4  10      106.68       84.38     29.62 o
  -2  -4  10       14.47       25.31     16.93 o
  -1  -4  10       87.03       73.16     33.77 o
   0  -4  10     1074.50     1077.38     46.39 o
   1  -4  10      172.31      170.80     20.15 o
   2  -4  10        7.58       35.39     15.94 o
   3  -4  10        0.16       25.23     20.78 o
   4  -4  10      285.93      245.56     32.56 o
   5  -4  10     2152.83     2119.50     54.87 o
   6  -4  10      220.53      202.72     20.31 o
   7  -4  10        0.94       20.39     20.91 o
   8  -4  10        0.93       -6.93     16.06 o
   9  -4  10        6.20        7.96     17.01 o
  -9  -3  10       49.73       38.53     23.49 o
  -8  -3  10      217.54      182.57     51.87 o
  -7  -3  10      201.79      110.43     38.17 o
  -6  -3  10      131.08      142.18     19.18 o
  -5  -3  10      640.67      666.73     31.11 o
  -4  -3  10      432.30      494.60     24.64 o
  -3  -3  10      992.90      905.49     25.61 o
  -2  -3  10     2458.79     2585.08     69.00 o
  -1  -3  10     2103.63     2165.49    171.63 o
   0  -3  10     3198.47     3199.49     65.98 o
   1  -3  10     4675.58     4720.03    101.28 o
   2  -3  10     2153.29     2039.32     58.51 o
   3  -3  10      994.54     1033.07     43.03 o
   4  -3  10      778.64      775.00     35.55 o
   5  -3  10      492.53      489.49     25.67 o
   6  -3  10      745.57      726.84     38.62 o
   7  -3  10      236.03      257.94     23.02 o
   8  -3  10      105.68       98.74     21.34 o
   9  -3  10      119.14      104.20     24.21 o
 -10  -2  10       35.48      130.27     37.78 o
  -9  -2  10        7.35      -13.18     25.21 o
  -8  -2  10      329.17      382.39     45.10 o
  -7  -2  10      195.17      223.63     45.36 o
  -6  -2  10      445.74      523.31     53.69 o
  -5  -2  10      693.83      724.59     44.38 o
  -4  -2  10      257.34      291.40     23.32 o
  -3  -2  10     1367.58     1291.95     38.44 o
  -2  -2  10     1356.99     1361.85     46.84 o
  -1  -2  10     3064.79     3170.82     64.50 o
   0  -2  10      626.48      559.71     24.23 o
   1  -2  10     1062.99     1062.85     38.53 o
   2  -2  10     1166.83     1055.89     29.98 o
   3  -2  10     2306.47     2272.97     56.59 o
   4  -2  10     1035.42     1168.56     27.60 o
   5  -2  10      271.43      268.26     24.86 o
   6  -2  10      132.17      131.66     22.79 o
   7  -2  10      127.20      143.43     23.84 o
   8  -2  10      185.30      217.89     49.43 o
   9  -2  10      183.99      153.42     25.40 o
 -10  -1  10        2.87       88.35    100.01 o
  -9  -1  10        0.21      -18.30     18.30 o
  -8  -1  10       64.11      101.93     28.00 o
  -7  -1  10       12.36       20.49     20.62 o
  -6  -1  10      465.93      511.88     46.85 o
  -5  -1  10      659.56      710.16     32.49 o
  -4  -1  10      587.57      570.11     36.97 o
  -3  -1  10      513.96      514.64     33.71 o
  -2  -1  10      725.85      803.05     91.66 o
  -1  -1  10     1079.24     1010.99     41.75 o
   0  -1  10      155.97      143.25     15.45 o
   1  -1  10        2.99       18.20     15.86 o
   2  -1  10      500.82      505.80     38.97 o
   3  -1  10      694.82      649.11     29.38 o
   4  -1  10      634.04      741.68     31.17 o
   5  -1  10      413.05      400.27     27.64 o
   6  -1  10      143.89      129.40     17.08 o
   7  -1  10      142.91      114.29     21.64 o
   8  -1  10      146.57      146.00     29.51 o
   9  -1  10      185.07      179.14     36.36 o
 -10   0  10        0.81       15.75     19.54 o
  -9   0  10       17.24       22.27     20.94 o
  -8   0  10        4.43       13.15     18.31 o
  -7   0  10        5.67       16.49     15.45 o
  -6   0  10        1.46      -15.62     15.62 o
  -5   0  10       49.82       21.77     22.44 o
  -4   0  10        4.60       21.04     24.86 o
  -3   0  10       37.07       30.62     12.33 o
  -2   0  10      924.31      974.07     31.17 o
  -1   0  10       16.71       22.31     12.98 o
   0   0  10        0.38      -10.39     20.60 o
   1   0  10       24.43       41.56     11.35 o
   2   0  10      302.59      269.16     53.81 o
   3   0  10        7.27       12.18     13.11 o
   4   0  10        2.77        1.01      8.13 o
   5   0  10       80.82      111.18     23.98 o
   6   0  10       20.58       16.53     14.73 o
   7   0  10       47.10       58.80     15.62 o
   8   0  10       97.58       57.98     16.54 o
   9   0  10       46.60       42.30     49.73 o
 -10   1  10      100.61       92.56     28.90 o
  -9   1  10       23.25       35.74     21.53 o
  -8   1  10      254.36      281.41     34.05 o
  -7   1  10      421.34      341.51     30.90 o
  -6   1  10      158.58      197.53     43.42 o
  -5   1  10     1185.80     1259.04     62.34 o
  -4   1  10      940.65      916.31     33.19 o
  -3   1  10      790.28      779.52     27.50 o
  -2   1  10     2919.36     2943.46     58.67 o
  -1   1  10     2513.48     2468.81     70.69 o
   0   1  10     3568.21     3528.72     69.27 o
   1   1  10       81.36       36.23     13.90 o
   2   1  10       51.06       20.94     26.90 o
   3   1  10      601.57      591.11     28.09 o
   4   1  10      552.81      582.37     27.63 o
   5   1  10       57.95       61.76     25.79 o
   6   1  10       29.62       25.19     12.55 o
   7   1  10       44.28       41.02     12.22 o
   8   1  10       13.64       50.84     50.47 o
   9   1  10       30.42       58.63     58.63 o
 -11   2  10       85.80       69.96     27.27 o
 -10   2  10      277.75      327.36     46.37 o
  -9   2  10      301.18      309.91     43.13 o
  -8   2  10      569.76      663.71     41.43 o
  -7   2  10     1384.11     1385.21     62.48 o
  -6   2  10      220.92      242.99     33.77 o
  -5   2  10     1588.83     1685.71    103.91 o
  -4   2  10     1642.88     1788.01     46.19 o
  -3   2  10     1750.41     1753.00    116.15 o
  -2   2  10     2127.62     2208.63     53.93 o
  -1   2  10     2746.20     2659.70    133.04 o
   0   2  10      417.02      410.93     34.88 o
   1   2  10      474.55      467.47     28.57 o
   2   2  10      775.09      737.18     25.23 o
   3   2  10      385.80      418.06     18.07 o
   4   2  10     2060.85     2072.30    118.94 o
   5   2  10        2.12        3.99      9.51 o
   6   2  10      187.30      165.85     26.58 o
   7   2  10       66.81      126.17     58.26 o
   8   2  10      119.47      238.99     71.25 o
 -11   3  10       11.38       -7.41     23.86 o
 -10   3  10       29.39       11.30     21.93 o
  -9   3  10      145.65      225.99     36.91 o
  -8   3  10      205.63      135.76     48.21 o
  -7   3  10      534.40      504.33     33.35 o
  -6   3  10      226.18      209.50     34.59 o
  -5   3  10     1136.78     1156.43     51.83 o
  -4   3  10     1224.73     1140.50     37.51 o
  -3   3  10      206.68      262.84     44.16 o
  -2   3  10     1231.82     1185.78     77.37 o
  -1   3  10      641.07      660.30     40.45 o
   0   3  10      940.22      906.28     58.08 o
   1   3  10      761.27      725.48     24.71 o
   2   3  10      756.79      821.17     26.50 o
   3   3  10     1836.63     1760.18     39.34 o
   4   3  10      167.36      146.58     13.19 o
   5   3  10      365.03      371.84     38.97 o
   6   3  10      235.81      286.49     42.30 o
   7   3  10      167.62      150.29     66.80 o
   8   3  10      271.67      612.68    100.20 o
 -11   4  10        6.86       12.99     47.85 o
 -10   4  10       12.36       29.91     25.31 o
  -9   4  10        3.80       41.66     22.19 o
  -8   4  10        0.40       20.85     23.06 o
  -7   4  10       92.30       99.41     23.50 o
  -6   4  10       88.57       83.30     29.69 o
  -5   4  10      676.19      686.73     42.99 o
  -4   4  10      326.63      328.94     19.76 o
  -3   4  10       29.59       -0.78     49.17 o
  -2   4  10      400.34      446.45     24.12 o
  -1   4  10      168.44      194.52     38.04 o
   0   4  10      184.83      198.27     16.96 o
   1   4  10      701.89      739.11     25.42 o
   2   4  10      238.19      230.31     13.39 o
   3   4  10       20.10       -8.16     37.48 o
   4   4  10       98.41       75.70     30.43 o
   5   4  10       21.76       -3.71     41.19 o
   6   4  10      177.53      181.84     68.65 o
   7   4  10      158.00       88.32     67.54 o
 -11   5  10       43.16       14.24     20.79 o
 -10   5  10      145.77      151.35     30.97 o
  -9   5  10       85.55       37.84     21.44 o
  -8   5  10       12.27       -0.16     26.73 o
  -7   5  10      470.59      477.87    116.71 o
  -6   5  10      170.45      193.40     48.61 o
  -5   5  10      190.96      161.17     31.75 o
  -4   5  10      829.52      831.25     56.04 o
  -3   5  10      176.41      175.40     15.53 o
  -2   5  10      667.73      704.22     48.61 o
  -1   5  10      430.13      454.18     24.56 o
   0   5  10      591.45      566.22     22.61 o
   1   5  10      338.23      340.16     17.47 o
   2   5  10      119.60      102.24      8.52 o
   3   5  10        9.71      -25.98     42.30 o
   4   5  10      233.09      252.72     67.17 o
   5   5  10      106.18       55.66     57.89 o
   6   5  10       12.06       16.33     55.29 o
   7   5  10        0.07       21.15     62.34 o
 -10   6  10      252.35      246.56     44.21 o
  -9   6  10      320.21      388.48     46.02 o
  -8   6  10      246.29      292.16     28.62 o
  -7   6  10      890.20      757.62     55.16 o
  -6   6  10      300.87      309.61     71.25 o
  -5   6  10      424.49      447.62     93.70 o
  -4   6  10     1658.36     1672.72     47.97 o
  -3   6  10     1248.48     1264.91    148.62 o
  -2   6  10     1643.97     1621.70     68.47 o
  -1   6  10      397.74      427.58     28.17 o
   0   6  10      777.64      723.14     55.11 o
   1   6  10      534.37      474.38     34.61 o
   2   6  10      790.33      922.91     87.21 o
   3   6  10      594.31      763.34     88.69 o
   4   6  10      110.75      177.01     41.56 o
   5   6  10      144.64      179.61     46.02 o
   6   6  10        3.26       83.50     44.16 o
 -10   7  10      129.33       89.22     25.30 o
  -9   7  10      138.53      164.68     34.99 o
  -8   7  10      447.02      454.61     58.82 o
  -7   7  10      518.59      471.26     58.82 o
  -6   7  10      302.51      328.42     30.73 o
  -5   7  10      355.66      362.50     28.15 o
  -4   7  10     1534.33     1460.50     45.99 o
  -3   7  10      887.84      858.15     42.86 o
  -2   7  10      627.27      677.24     33.89 o
  -1   7  10      876.63      850.16     49.54 o
   0   7  10      208.15      231.21     30.24 o
   1   7  10      449.39      447.66     24.05 o
   2   7  10      492.08      566.66     82.01 o
   3   7  10      418.50      468.69     83.87 o
   4   7  10      209.72      282.40     82.01 o
   5   7  10       22.42       12.99     61.23 o
 -10   8  10       55.69       17.86     26.11 o
  -9   8  10       13.07       13.53     37.85 o
  -8   8  10       38.99       30.04     35.66 o
  -7   8  10       10.58      -11.62     22.70 o
  -6   8  10       20.78       22.16     17.71 o
  -5   8  10      134.48      121.71     24.84 o
  -4   8  10      913.53      805.91     47.34 o
  -3   8  10      279.23      270.15     22.98 o
  -2   8  10       52.80       67.91     30.43 o
  -1   8  10       56.59       64.20     26.35 o
   0   8  10       13.23        6.80     16.06 o
   1   8  10      138.13      125.94      8.67 o
   2   8  10      173.30      299.10     47.50 o
   3   8  10        3.32       94.26     39.71 o
   4   8  10       24.84       20.41     38.59 o
  -9   9  10       73.74       56.78     65.31 o
  -8   9  10       15.94       12.25     30.43 o
  -7   9  10       61.00       13.73     28.57 o
  -6   9  10        9.37       -5.20     23.01 o
  -5   9  10       30.99       69.39     27.09 o
  -4   9  10      303.89      305.78     51.21 o
  -3   9  10      228.29      223.77     27.83 o
  -2   9  10      129.79      126.91     35.63 o
  -1   9  10        3.19        8.33     20.88 o
   0   9  10        3.02       -6.74     14.97 o
   1   9  10        4.12        3.34     47.87 o
   2   9  10        0.11      -36.00     59.75 o
  -8  10  10      255.47      268.30     48.61 o
  -7  10  10      281.15      352.91     45.64 o
  -6  10  10      261.43      175.53     37.11 o
  -5  10  10      116.30       66.05     28.20 o
  -4  10  10      189.09      140.27     48.24 o
  -3  10  10      515.72      518.42     37.48 o
  -2  10  10      240.10      249.86    153.63 o
  -1  10  10      260.18      276.61     25.53 o
   0  10  10       56.03       55.66     59.75 o
  -7  11  10      339.54      333.61     50.10 o
  -6  11  10      212.23      135.08     38.22 o
  -5  11  10      227.71      256.43     64.57 o
  -4  11  10      289.77      217.83     56.78 o
  -3  11  10      354.11      436.41     63.83 o
  -2  11  10      165.72      103.59     28.51 o
  -1 -11  11        1.46       14.22     29.53 o
   0 -11  11        0.26       45.64     30.43 o
   1 -11  11       12.27        3.71     26.35 o
   2 -11  11       31.79       49.36     33.03 o
   3 -11  11       39.34       65.31     35.63 o
   4 -11  11        1.88      -11.50     53.44 o
   5 -11  11       16.61       10.39     33.77 o
  -3 -10  11       77.64       86.60     47.09 o
  -2 -10  11       53.42       15.77     24.71 o
  -1 -10  11      128.38       68.30     19.06 o
   0 -10  11      200.48      138.59     31.53 o
   1 -10  11      222.28      309.84     53.99 o
   2 -10  11      244.38      212.64     63.46 o
   3 -10  11       76.16       74.59     56.04 o
   4 -10  11      137.35      170.33     40.82 o
   5 -10  11       94.02      108.36     64.57 o
   6 -10  11       66.93       75.33     39.71 o
   7 -10  11      111.80       63.55     29.12 o
  -4  -9  11      136.37      146.09     24.75 o
  -3  -9  11      110.97       87.62     46.35 o
  -2  -9  11      216.52      141.41     29.60 o
  -1  -9  11      352.13      359.86     33.75 o
   0  -9  11      411.66      408.94     36.32 o
   1  -9  11      566.46      565.75     27.87 o
   2  -9  11      754.62      685.29     39.34 o
   3  -9  11      271.80      213.38     61.60 o
   4  -9  11      395.62      461.27     47.50 o
   5  -9  11      173.73      315.06     73.48 o
   6  -9  11      436.32      400.78     50.47 o
   7  -9  11      424.51      646.82     96.11 o
   8  -9  11      125.56      109.27     49.93 o
  -5  -8  11      124.79       69.41     24.33 o
  -4  -8  11       28.95       34.47     24.43 o
  -3  -8  11       47.06       32.78     23.72 o
  -2  -8  11       95.87       86.00     25.38 o
  -1  -8  11     1091.10     1096.65     45.41 o
   0  -8  11      886.34      982.68     40.25 o
   1  -8  11      422.64      356.24     25.41 o
   2  -8  11      395.87      415.41     33.90 o
   3  -8  11      239.99       97.10     97.41 o
   4  -8  11      586.19      590.41     78.67 o
   5  -8  11      367.66      415.26     71.99 o
   6  -8  11      547.67      476.86     80.16 o
   7  -8  11      127.28       59.75     57.15 o
   8  -8  11      145.06       92.01     55.66 o
  -6  -7  11        0.72      -17.77     24.83 o
  -5  -7  11        2.98        8.35     15.86 o
  -4  -7  11        9.17       19.78     21.84 o
  -3  -7  11        2.34        8.57     21.44 o
  -2  -7  11      125.23      143.05     20.17 o
  -1  -7  11       31.24       24.61     19.11 o
   0  -7  11       11.64       -5.16     16.06 o
   1  -7  11        0.78       -5.34     13.68 o
   2  -7  11       31.73       20.24     23.13 o
   3  -7  11      105.67       94.19     24.20 o
   4  -7  11        3.63       38.59     42.68 o
   5  -7  11      167.94      162.17     33.77 o
   6  -7  11      129.20      140.27     56.04 o
   7  -7  11        9.20      -42.30     50.84 o
   8  -7  11        9.89       -6.49     32.54 o
   9  -7  11        0.20       57.93     41.59 o
  -7  -6  11       69.82       21.94     22.03 o
  -6  -6  11       53.26       34.98     18.72 o
  -5  -6  11      112.37       58.46     24.65 o
  -4  -6  11      298.41      316.59     49.34 o
  -3  -6  11      171.11      147.15     20.23 o
  -2  -6  11       51.05       41.99     15.85 o
  -1  -6  11      361.63      380.78     27.84 o
   0  -6  11      524.25      586.52     36.61 o
   1  -6  11      513.25      518.95     29.49 o
   2  -6  11      182.05      173.19     16.06 o
   3  -6  11      140.18      115.00     12.93 o
   4  -6  11      252.76      194.29    176.64 o
   5  -6  11      155.74      131.00     29.69 o
   6  -6  11       10.93       13.73     38.97 o
   7  -6  11        2.20       39.71     45.27 o
   8  -6  11        4.94       25.58     33.32 o
   9  -6  11        1.26       11.66     33.06 o
  -8  -5  11      115.75       59.26     28.35 o
  -7  -5  11       89.75       49.90     22.12 o
  -6  -5  11       64.49       55.19     24.23 o
  -5  -5  11      295.65      276.84     37.70 o
  -4  -5  11      733.06      813.38     32.54 o
  -3  -5  11      447.31      449.69     24.85 o
  -2  -5  11      611.56      602.48     32.30 o
  -1  -5  11     1550.31     1563.96     33.78 o
   0  -5  11     1533.72     1561.02     41.82 o
   1  -5  11      961.65      986.94     49.59 o
   2  -5  11      501.46      451.40     29.56 o
   3  -5  11      496.34      459.97     67.54 o
   4  -5  11      751.39      609.43     66.63 o
   5  -5  11      366.85      330.36     19.39 o
   6  -5  11      192.14      185.79     17.26 o
   7  -5  11      516.76      486.13    143.06 o
   8  -5  11       85.15       72.51     34.24 o
   9  -5  11       81.12       83.18     27.01 o
  -8  -4  11      160.56       88.95     29.35 o
  -7  -4  11       10.54       18.03     19.98 o
  -6  -4  11       72.38       66.49     24.30 o
  -5  -4  11      190.31      243.00     35.06 o
  -4  -4  11      814.60      817.34     37.04 o
  -3  -4  11      982.32      986.63     32.83 o
  -2  -4  11      598.19      603.02     22.48 o
  -1  -4  11     1656.77     1658.29     59.95 o
   0  -4  11     3028.82     3067.27    134.71 o
   1  -4  11     1192.53     1201.55     78.67 o
   2  -4  11     1201.60     1222.00     50.76 o
   3  -4  11      631.89      669.88    113.18 o
   4  -4  11      460.82      439.69     16.88 o
   5  -4  11      817.28      935.70     77.37 o
   6  -4  11      687.32      684.67     40.45 o
   7  -4  11      681.05      627.04     28.92 o
   8  -4  11      462.83      482.37     37.16 o
   9  -4  11      136.54       90.71     35.82 o
  -9  -3  11        0.01       17.72     26.52 o
  -8  -3  11       66.87       60.65     23.74 o
  -7  -3  11        0.34      -23.71     23.71 o
  -6  -3  11      318.80      275.88     30.28 o
  -5  -3  11      206.66      181.85     26.12 o
  -4  -3  11      158.13      162.67     25.13 o
  -3  -3  11       43.96       33.06     28.70 o
  -2  -3  11      417.41      409.25     34.68 o
  -1  -3  11      350.19      331.63     23.83 o
   0  -3  11       51.99       59.24     23.40 o
   1  -3  11      361.92      359.90     40.45 o
   2  -3  11      300.25      369.55     64.57 o
   3  -3  11      983.04      943.81     60.12 o
   4  -3  11      835.74      807.67     36.35 o
   5  -3  11      193.29      187.01     17.84 o
   6  -3  11      147.76      180.36     29.87 o
   7  -3  11      124.61       74.84     22.85 o
   8  -3  11      142.10      153.53     23.63 o
   9  -3  11      101.18       41.70     24.47 o
  -9  -2  11        0.32        4.31     21.09 o
  -8  -2  11       70.50       37.41     22.11 o
  -7  -2  11      113.86      175.85     28.92 o
  -6  -2  11        5.96       -7.09     18.82 o
  -5  -2  11       47.32       76.50     23.23 o
  -4  -2  11       72.79      118.91     28.45 o
  -3  -2  11      597.11      600.33     30.62 o
  -2  -2  11        3.45       27.68     15.09 o
  -1  -2  11      196.72      161.91     26.08 o
   0  -2  11      594.12      613.79     40.26 o
   1  -2  11      108.17      173.86     18.09 o
   2  -2  11       99.37      128.69     13.90 o
   3  -2  11       84.18       73.20     15.73 o
   4  -2  11        2.27       25.09     14.34 o
   5  -2  11        4.86       -5.11     16.04 o
   6  -2  11       24.30      -12.57     22.64 o
   7  -2  11        5.81       16.19     14.83 o
   8  -2  11       35.20       29.10     12.68 o
   9  -2  11        2.59       18.82     19.86 o
 -10  -1  11       40.74       65.83     32.85 o
  -9  -1  11       42.28       86.23     30.59 o
  -8  -1  11      189.37      262.35     38.74 o
  -7  -1  11      456.88      482.93     25.64 o
  -6  -1  11      556.76      603.67     36.40 o
  -5  -1  11      644.31      738.96     44.33 o
  -4  -1  11     2168.60     2110.71     50.12 o
  -3  -1  11     1212.73     1222.72     65.31 o
  -2  -1  11     1275.47     1324.54     49.33 o
  -1  -1  11     2824.53     2703.63     58.89 o
   0  -1  11     1293.69     1372.32     44.57 o
   1  -1  11     1065.47     1082.21     31.36 o
   2  -1  11     1080.77      990.43     36.46 o
   3  -1  11      495.63      511.25     35.07 o
   4  -1  11      946.62     1011.15     37.98 o
   5  -1  11      344.47      462.64     78.67 o
   6  -1  11      147.23      193.91     25.99 o
   7  -1  11      115.17       91.29     19.34 o
   8  -1  11      138.47      149.93     22.29 o
   9  -1  11       67.18       55.30     20.73 o
 -10   0  11      154.76       54.78     38.17 o
  -9   0  11      232.66      162.51     64.11 o
  -8   0  11      361.31      401.73     34.86 o
  -7   0  11      242.19      299.05     27.21 o
  -6   0  11      557.06      544.77     50.84 o
  -5   0  11     1293.27     1309.13     55.05 o
  -4   0  11     1759.98     1913.28    168.29 o
  -3   0  11     4982.05     5000.81    158.09 o
  -2   0  11     3386.53     3498.21     83.03 o
  -1   0  11     4912.25     4775.88    130.25 o
   0   0  11      652.44      575.97     29.90 o
   1   0  11     1330.94     1314.73     40.53 o
   2   0  11     2663.34     2486.82     57.20 o
   3   0  11     2700.78     2773.31     63.09 o
   4   0  11     1824.24     1810.38     54.45 o
   5   0  11      480.17      505.81     39.71 o
   6   0  11     1252.91     1336.44     46.61 o
   7   0  11      274.81      275.88     19.05 o
   8   0  11      374.62      419.46     25.67 o
   9   0  11      165.11      178.50     63.09 o
 -10   1  11       67.72       44.45     31.63 o
  -9   1  11       42.29        7.21     19.44 o
  -8   1  11      167.79      135.26     30.19 o
  -7   1  11      112.57       59.84     35.49 o
  -6   1  11       97.65       86.97     22.00 o
  -5   1  11     1325.76     1354.69     95.74 o
  -4   1  11       68.00      104.52     18.15 o
  -3   1  11        8.93       -1.10     12.99 o
  -2   1  11      205.99      289.07     28.21 o
  -1   1  11     1386.17     1367.14     44.07 o
   0   1  11      535.86      574.75     28.46 o
   1   1  11      669.89      704.75     28.47 o
   2   1  11      689.24      762.61     28.02 o
   3   1  11     1123.87     1137.81     33.32 o
   4   1  11      227.86      197.60     29.87 o
   5   1  11      495.91      490.70     24.20 o
   6   1  11      210.94      160.98     21.76 o
   7   1  11      112.48       80.89     15.04 o
   8   1  11      245.89      291.68     41.93 o
 -10   2  11       37.29       55.67     40.67 o
  -9   2  11      179.76      219.67     55.89 o
  -8   2  11       53.08       50.66     15.99 o
  -7   2  11      100.06      103.02     19.60 o
  -6   2  11      144.70      143.24     19.76 o
  -5   2  11        9.34       -2.06     12.63 o
  -4   2  11      402.49      443.85     34.84 o
  -3   2  11      367.02      425.96     39.34 o
  -2   2  11        5.11      -17.38     17.38 o
  -1   2  11      841.33      864.86     34.33 o
   0   2  11        0.15       12.54     14.30 o
   1   2  11       13.61       28.13     18.74 o
   2   2  11       17.97       23.93     24.31 o
   3   2  11       43.54       47.48     13.99 o
   4   2  11       24.61       33.76     18.33 o
   5   2  11       44.32       19.20     26.72 o
   6   2  11       51.40       22.82     11.44 o
   7   2  11       34.27        5.94     27.09 o
   8   2  11       21.48       63.46     36.00 o
 -11   3  11       33.87       80.25     39.38 o
 -10   3  11      122.16      127.10     33.63 o
  -9   3  11      205.03      154.87     34.00 o
  -8   3  11      382.53      440.55     45.46 o
  -7   3  11      391.89      292.09     31.21 o
  -6   3  11      383.13      396.88     25.50 o
  -5   3  11      353.71      345.70     75.52 o
  -4   3  11     1330.78     1310.55     52.20 o
  -3   3  11      413.29      428.54     31.81 o
  -2   3  11      597.94      539.69     23.15 o
  -1   3  11     1589.90     1519.93     50.10 o
   0   3  11      963.08      941.17     54.55 o
   1   3  11      358.88      351.32     22.20 o
   2   3  11        4.70       19.48     10.50 o
   3   3  11      716.80      735.34     21.12 o
   4   3  11      118.78      128.97     15.52 o
   5   3  11      155.15      176.64     56.41 o
   6   3  11       34.17       56.04     32.66 o
   7   3  11       37.02       -9.28     31.17 o
 -11   4  11       81.05       59.00     69.02 o
 -10   4  11      150.67      167.87     43.85 o
  -9   4  11       39.20       28.08     38.25 o
  -8   4  11      142.79      141.26     39.35 o
  -7   4  11      440.98      483.67     51.40 o
  -6   4  11      658.88      636.73     34.57 o
  -5   4  11     1729.16     1705.18     64.30 o
  -4   4  11     2077.70     1900.84     53.04 o
  -3   4  11     1211.53     1159.49     81.08 o
  -2   4  11     1562.89     1496.57     66.05 o
  -1   4  11     2054.57     2039.73     50.25 o
   0   4  11     1932.25     1850.97     43.97 o
   1   4  11      281.98      254.05     28.95 o
   2   4  11     1330.41     1335.10     27.40 o
   3   4  11     1868.72     1505.69    118.82 o
   4   4  11     1051.22     1318.50    100.94 o
   5   4  11      258.96      317.29     44.16 o
   6   4  11      120.53      196.31     43.79 o
   7   4  11      144.70      194.83     79.79 o
 -10   5  11      129.50       88.11     36.87 o
  -9   5  11      117.36       89.38     31.51 o
  -8   5  11      280.76      336.72     72.73 o
  -7   5  11      199.84      190.57     39.38 o
  -6   5  11       71.63      114.45     42.68 o
  -5   5  11      807.19      789.60     37.43 o
  -4   5  11     1256.89     1122.15     40.04 o
  -3   5  11      491.72      472.33     47.31 o
  -2   5  11      166.12      225.98     24.78 o
  -1   5  11      528.20      547.25     27.68 o
   0   5  11      980.99      957.11     99.08 o
   1   5  11      509.33      498.73     21.93 o
   2   5  11     1010.61      913.08     30.48 o
   3   5  11      336.45      317.29     41.19 o
   4   5  11      127.96      101.68     60.12 o
   5   5  11      124.14      222.29     73.11 o
   6   5  11      123.82       63.83     67.17 o
 -10   6  11        2.71       18.04     23.76 o
  -9   6  11       19.26      -14.08     25.23 o
  -8   6  11        0.78        4.76     30.80 o
  -7   6  11       52.93       57.49     24.33 o
  -6   6  11        5.49       10.11     26.63 o
  -5   6  11        0.25        2.09     22.30 o
  -4   6  11        0.36      -16.51     22.23 o
  -3   6  11      167.37      235.07     21.62 o
  -2   6  11      179.34      239.97     25.73 o
  -1   6  11        6.91       -5.83     18.55 o
   0   6  11       50.43       42.88     16.49 o
   1   6  11       66.37       69.96     12.90 o
   2   6  11       22.70       31.91     46.39 o
   3   6  11       82.34       64.57     55.29 o
   4   6  11        0.37        1.86     46.02 o
   5   6  11       18.22      -10.02     56.04 o
   6   6  11       80.27       56.78     73.48 o
 -10   7  11       56.47       70.19     28.22 o
  -9   7  11      113.86       92.82     45.48 o
  -8   7  11       97.70       64.63     28.49 o
  -7   7  11      114.67      214.32     25.94 o
  -6   7  11      127.36      106.30     35.44 o
  -5   7  11      167.28      147.68     24.39 o
  -4   7  11      392.19      416.69     37.60 o
  -3   7  11     1040.32     1048.00     37.13 o
  -2   7  11       41.67       30.39     14.39 o
  -1   7  11       36.93       24.92     16.26 o
   0   7  11      100.50       81.67     15.60 o
   1   7  11       32.67       41.32     16.33 o
   2   7  11       11.69       27.83     31.17 o
   3   7  11        6.34      -28.57     34.14 o
   4   7  11       24.53       15.59     57.52 o
   5   7  11       18.50       95.00     77.93 o
  -9   8  11      127.07       24.74     30.57 o
  -8   8  11       97.41       87.55     41.85 o
  -7   8  11      443.33      485.40     43.97 o
  -6   8  11      719.65      729.09     55.76 o
  -5   8  11      878.76      868.53     41.90 o
  -4   8  11      434.31      524.31     87.21 o
  -3   8  11      506.52      549.07     43.42 o
  -2   8  11      252.09      236.57     29.87 o
  -1   8  11      223.04      271.64     35.25 o
   0   8  11      553.65      545.14     78.67 o
   1   8  11      263.93      226.37     70.88 o
   2   8  11      215.73      281.29     78.30 o
   3   8  11      262.31      347.35     89.06 o
   4   8  11      148.04      226.74     88.32 o
  -9   9  11      195.37      134.71     76.07 o
  -8   9  11      223.80      209.81     37.52 o
  -7   9  11      532.68      500.43     44.72 o
  -6   9  11      213.04      214.19     55.11 o
  -5   9  11      138.11      114.89     35.29 o
  -4   9  11      421.77      466.31     32.99 o
  -3   9  11      398.55      351.80     51.58 o
  -2   9  11      300.62      362.56     46.02 o
  -1   9  11      467.05      499.70     56.22 o
   0   9  11      183.70      118.93     42.03 o
   1   9  11      340.23      474.26     91.29 o
   2   9  11      382.27      446.43     98.34 o
  -8  10  11       27.31       25.23     56.04 o
  -7  10  11       35.66      -20.41     51.58 o
  -6  10  11       98.61        7.42     44.90 o
  -5  10  11       26.80      -12.62     41.56 o
  -4  10  11        9.07       -8.16     37.85 o
  -3  10  11       23.66       32.29     36.74 o
  -2  10  11       27.00       37.13     29.24 o
  -1  10  11      148.35       57.84     32.20 o
  -6  11  11       51.59       46.76     56.04 o
  -5  11  11       68.47       49.36     51.21 o
  -4  11  11       15.80       53.44     48.98 o
  -3  11  11       80.99      207.81     33.03 o
  -2  11  11       13.25        6.37     16.37 o
  -1 -11  12      149.37       55.66     55.66 o
   0 -11  12      140.15       85.68     33.16 o
   1 -11  12      241.47      220.80     69.77 o
   2 -11  12      252.22      262.74     73.85 o
   3 -11  12      298.55      125.06     69.02 o
   4 -11  12      293.37      412.66     54.92 o
   5 -11  12      204.00      262.74     86.47 o
  -3 -10  12       32.01       -4.34     29.78 o
  -2 -10  12       45.61       30.91     27.48 o
  -1 -10  12       44.77       28.43     25.99 o
   0 -10  12      102.96       55.23     31.42 o
   1 -10  12      254.09      224.33     88.30 o
   2 -10  12       65.98       26.35     30.06 o
   3 -10  12      101.90      166.25     66.43 o
   4 -10  12      215.27      235.27     74.22 o
   5 -10  12      176.37      216.35     46.39 o
   6 -10  12      150.97      166.99     77.19 o
  -4  -9  12       11.24       11.65     47.53 o
  -3  -9  12        1.31       19.16     20.08 o
  -2  -9  12        0.19       10.94     23.20 o
  -1  -9  12       11.98       17.51     18.90 o
   0  -9  12       64.24      104.96     20.82 o
   1  -9  12        2.62       -8.41     25.86 o
   2  -9  12       73.96       23.19     18.50 o
   3  -9  12       55.17       44.16     31.91 o
   4  -9  12        9.59       84.98     58.26 o
   5  -9  12       19.24      -31.17     32.29 o
   6  -9  12        3.09       -6.31     51.58 o
   7  -9  12        0.69       -1.86     50.84 o
  -5  -8  12       68.16       82.55     42.82 o
  -4  -8  12      128.24      114.67     36.39 o
  -3  -8  12      194.55      235.23     36.99 o
  -2  -8  12      396.07      476.49     30.66 o
  -1  -8  12      746.44      745.42     72.84 o
   0  -8  12      197.98      235.68     52.66 o
   1  -8  12      454.18      498.44     29.71 o
   2  -8  12      645.02      620.23     30.59 o
   3  -8  12      614.13      394.39    287.60 o
   4  -8  12      510.52      417.48     73.85 o
   5  -8  12      238.61      272.76     70.88 o
   6  -8  12      216.67      201.50     67.91 o
   7  -8  12      184.85      251.23     44.90 o
   8  -8  12      140.82      175.08     70.88 o
  -6  -7  12      129.06       97.59     27.00 o
  -5  -7  12      182.13       79.46     29.10 o
  -4  -7  12      346.76      362.30     29.80 o
  -3  -7  12      271.82      378.28     31.58 o
  -2  -7  12      574.52      606.31     30.54 o
  -1  -7  12      595.52      675.53     31.07 o
   0  -7  12      769.64      840.96     76.26 o
   1  -7  12      968.82      990.44     37.70 o
   2  -7  12      665.18      628.78     26.38 o
   3  -7  12      617.12      523.83     95.38 o
   4  -7  12      214.55      202.25     58.26 o
   5  -7  12      594.45      595.61     76.07 o
   6  -7  12      462.45      469.06     76.07 o
   7  -7  12      249.42      328.05     44.53 o
   8  -7  12       95.19      115.72     32.25 o
  -7  -6  12        9.60       23.82     26.37 o
  -6  -6  12       27.43       36.38     21.89 o
  -5  -6  12       70.27       19.66     26.63 o
  -4  -6  12       74.96       72.83     20.43 o
  -3  -6  12       27.31       52.63     21.59 o
  -2  -6  12      138.83      180.47     25.13 o
  -1  -6  12      191.32      221.03     21.31 o
   0  -6  12      174.68      211.41     33.03 o
   1  -6  12      264.59      259.31     36.10 o
   2  -6  12      161.13      148.96     20.94 o
   3  -6  12       59.24       94.29     25.11 o
   4  -6  12      154.85      112.77    111.70 o
   5  -6  12      209.05      353.28     60.86 o
   6  -6  12      479.99      659.07     74.96 o
   7  -6  12      181.46      246.04     37.85 o
   8  -6  12       59.16       51.87     26.54 o
   9  -6  12      164.68      209.35     35.79 o
  -8  -5  12        0.34       -0.39     29.03 o
  -7  -5  12        1.97       11.11     24.41 o
  -6  -5  12        1.02       10.27     15.86 o
  -5  -5  12        1.28       10.10     15.96 o
  -4  -5  12        3.44       10.92     21.92 o
  -3  -5  12      105.48       74.17     16.52 o
  -2  -5  12        6.26       10.67     18.12 o
  -1  -5  12        0.44        7.09     17.31 o
   0  -5  12      145.44       58.16     53.62 o
   1  -5  12       19.10       42.39     20.40 o
   2  -5  12        0.13        9.15     17.70 o
   3  -5  12        1.99       -4.17     14.29 o
   4  -5  12      121.44      109.97     12.12 o
   5  -5  12      208.33      194.80     20.41 o
   6  -5  12       73.73       55.50     14.06 o
   7  -5  12       63.24       67.99     71.99 o
   8  -5  12       21.59       18.42     30.69 o
   9  -5  12       31.85       17.60     32.01 o
  -8  -4  12        6.63       47.37     69.95 o
  -7  -4  12       19.74       23.50     20.78 o
  -6  -4  12       42.36       46.11     20.69 o
  -5  -4  12      248.08      218.79     29.18 o
  -4  -4  12      194.66      160.99     26.20 o
  -3  -4  12      409.92      461.95     32.15 o
  -2  -4  12       11.75        2.84     15.25 o
  -1  -4  12      318.91      296.64     39.89 o
   0  -4  12      388.97      345.08     36.07 o
   1  -4  12      162.42      349.55    105.02 o
   2  -4  12      640.44      646.41     32.02 o
   3  -4  12       74.35       39.33     25.82 o
   4  -4  12       42.64       27.23     13.70 o
   5  -4  12      128.36      152.55     19.38 o
   6  -4  12       93.09      182.21     25.61 o
   7  -4  12       36.65       21.87     18.66 o
   8  -4  12        6.07       18.48     18.81 o
   9  -4  12        8.88       -6.73     20.53 o
  -9  -3  12       30.50      122.85     41.56 o
  -8  -3  12      216.18      272.09     39.29 o
  -7  -3  12      330.35      384.01     23.00 o
  -6  -3  12      322.36      376.68     41.45 o
  -5  -3  12      353.57      393.77     30.43 o
  -4  -3  12      817.15      855.59     35.56 o
  -3  -3  12      932.98     1001.01     66.24 o
  -2  -3  12      281.58      347.10     44.16 o
  -1  -3  12     1006.98      924.89     47.22 o
   0  -3  12      333.27      341.17     25.50 o
   1  -3  12     2091.68     2017.99     62.34 o
   2  -3  12      901.06      925.63     48.80 o
   3  -3  12      345.36      407.70     21.77 o
   4  -3  12      244.49      293.10     22.16 o
   5  -3  12       86.67       99.65     20.56 o
   6  -3  12      900.70      976.44     41.08 o
   7  -3  12      249.83      351.49     31.65 o
   8  -3  12      300.78      326.66     28.36 o
   9  -3  12      112.15      108.93     25.65 o
  -9  -2  12       47.90       51.78     22.82 o
  -8  -2  12       72.19       82.76     24.71 o
  -7  -2  12      315.82      381.53     38.91 o
  -6  -2  12      264.45      285.61     21.45 o
  -5  -2  12      494.63      515.55     25.29 o
  -4  -2  12     1012.33     1089.92     53.79 o
  -3  -2  12      254.15      278.53     47.50 o
  -2  -2  12      448.82      416.48     35.68 o
  -1  -2  12      968.30      928.12     45.64 o
   0  -2  12      966.00      923.00     43.92 o
   1  -2  12     1128.11     1120.82     46.39 o
   2  -2  12      420.77      419.49     32.39 o
   3  -2  12      465.34      500.52     34.24 o
   4  -2  12      697.99      788.62     30.24 o
   5  -2  12     1087.54     1122.35     44.20 o
   6  -2  12      633.75      533.68     82.75 o
   7  -2  12      310.05      281.67     32.28 o
   8  -2  12      205.40      224.73     44.57 o
   9  -2  12       96.59       55.94     23.28 o
 -10  -1  12        4.13       25.36     31.11 o
  -9  -1  12        4.27       -4.36     31.60 o
  -8  -1  12       37.13        5.50     27.01 o
  -7  -1  12       32.91       57.61     21.28 o
  -6  -1  12        0.69       11.39     16.99 o
  -5  -1  12       43.71       33.69     19.77 o
  -4  -1  12      159.71      193.82     24.68 o
  -3  -1  12        0.77        7.73     15.84 o
  -2  -1  12       16.20       36.29     17.26 o
  -1  -1  12      498.60      506.07     59.93 o
   0  -1  12      439.97      472.34     32.53 o
   1  -1  12      818.09      920.85     88.14 o
   2  -1  12       65.79       56.79     20.45 o
   3  -1  12      306.74      354.27     28.07 o
   4  -1  12      796.65      850.40     31.10 o
   5  -1  12      999.90     1023.23     63.09 o
   6  -1  12      165.37      153.06     26.25 o
   7  -1  12       83.89       96.90     20.01 o
   8  -1  12      152.68      101.72     21.94 o
   9  -1  12        4.77       45.92     30.15 o
 -10   0  12       71.42      100.81     36.20 o
  -9   0  12       65.43       45.22     29.66 o
  -8   0  12        3.02        6.35     23.10 o
  -7   0  12       48.03       25.67     19.08 o
  -6   0  12       41.01       65.23     28.84 o
  -5   0  12      445.29      469.60     30.44 o
  -4   0  12     1065.80     1013.47     38.28 o
  -3   0  12      305.58      318.98     26.30 o
  -2   0  12       66.55       90.52     19.67 o
  -1   0  12       66.23       95.04     23.35 o
   0   0  12       22.42       41.33     14.50 o
   1   0  12      655.43      716.50     46.20 o
   2   0  12      417.72      448.13     28.04 o
   3   0  12       35.93       71.12     13.55 o
   4   0  12       10.85      -11.49     13.75 o
   5   0  12       12.04      -10.98     18.40 o
   6   0  12      224.08      310.19     84.42 o
   7   0  12        3.54        7.93     14.13 o
   8   0  12        0.83        6.89     14.50 o
 -10   1  12      134.39      103.58     27.73 o
  -9   1  12      170.59      272.11     53.03 o
  -8   1  12      208.90      215.88     26.62 o
  -7   1  12      911.70      926.49     44.06 o
  -6   1  12      658.80      602.02     64.20 o
  -5   1  12      259.89      309.50     41.19 o
  -4   1  12     1178.15     1125.71     63.09 o
  -3   1  12     1118.01     1227.37     39.95 o
  -2   1  12     2385.99     2350.37     55.42 o
  -1   1  12      835.13      849.81     38.57 o
   0   1  12     1463.03     1517.59     37.69 o
   1   1  12     1744.72     1775.28     40.39 o
   2   1  12      699.38      755.90     69.39 o
   3   1  12      996.82     1025.56     33.71 o
   4   1  12      175.76      214.45     43.20 o
   5   1  12      562.86      650.60     33.70 o
   6   1  12      445.59      475.32     22.69 o
   7   1  12      264.52      226.80     25.38 o
   8   1  12      154.42      228.59     67.17 o
 -10   2  12       77.07       50.67     32.87 o
  -9   2  12       86.75       52.94     30.21 o
  -8   2  12      109.71       67.52     22.45 o
  -7   2  12      457.15      457.65     85.35 o
  -6   2  12     1274.58     1412.26     63.98 o
  -5   2  12      571.27      629.87     44.72 o
  -4   2  12     1326.49     1278.22     42.44 o
  -3   2  12      191.31      173.52     16.84 o
  -2   2  12     1139.16     1074.87     29.60 o
  -1   2  12     1870.83     1941.44     53.46 o
   0   2  12     2155.28     2189.82     76.26 o
   1   2  12     1781.24     1778.42     45.92 o
   2   2  12      707.89      762.72     65.87 o
   3   2  12      346.87      375.61     21.47 o
   4   2  12      430.99      446.35     99.27 o
   5   2  12      640.74      699.51     78.30 o
   6   2  12      422.30      358.51     47.49 o
   7   2  12      124.09       49.36     56.78 o
   8   2  12       95.08       95.00     65.68 o
 -10   3  12       10.15       32.94     34.79 o
  -9   3  12       25.18       17.30     18.18 o
  -8   3  12       36.73       12.56     29.64 o
  -7   3  12       90.13      134.08     35.50 o
  -6   3  12      125.19       87.76     31.26 o
  -5   3  12      234.17      283.44     28.14 o
  -4   3  12      266.62      241.61     95.37 o
  -3   3  12       82.81      115.82     19.08 o
  -2   3  12       14.79       37.53     25.05 o
  -1   3  12      408.07      398.67     20.42 o
   0   3  12      858.04      870.13     32.22 o
   1   3  12      342.14      371.91     34.14 o
   2   3  12      777.86      729.86     24.63 o
   3   3  12        8.59       11.35      9.00 o
   4   3  12      154.05      141.67     16.82 o
   5   3  12      386.50      492.81     74.59 o
   6   3  12       80.75      135.08     63.83 o
   7   3  12       39.19       56.41     61.23 o
 -10   4  12        1.64        7.08     28.78 o
  -9   4  12       25.83       23.54     19.96 o
  -8   4  12        9.91       58.14     21.18 o
  -7   4  12       71.95       42.80     19.39 o
  -6   4  12      167.47      166.39     37.85 o
  -5   4  12       23.53       34.37     19.11 o
  -4   4  12      109.42      142.87     28.94 o
  -3   4  12      198.92      173.97     28.00 o
  -2   4  12       51.24       42.81     19.97 o
  -1   4  12       12.13        2.17     16.33 o
   0   4  12      144.88      140.58     19.02 o
   1   4  12       94.68       82.16     14.67 o
   2   4  12      618.58      595.94     23.35 o
   3   4  12        0.34       -6.70      8.40 o
   4   4  12        3.55      -17.44     45.64 o
   5   4  12       56.45       82.38     57.52 o
   6   4  12       16.18       74.59     38.22 o
   7   4  12        7.80       79.04     42.68 o
 -10   5  12      151.78      137.32     31.89 o
  -9   5  12      213.76      224.79     78.86 o
  -8   5  12      109.18       95.93     43.05 o
  -7   5  12      198.80      272.40     31.36 o
  -6   5  12      816.04      790.32     63.09 o
  -5   5  12      612.40      631.73     33.60 o
  -4   5  12      986.53      917.92     38.30 o
  -3   5  12      521.33      553.42     43.23 o
  -2   5  12      310.37      338.34     22.45 o
  -1   5  12      407.35      446.84     31.73 o
   0   5  12      141.21      156.45     36.55 o
   1   5  12      883.56      835.51     40.82 o
   2   5  12        3.52        5.01     11.24 o
   3   5  12      133.78      216.35     63.46 o
   4   5  12       97.83       79.41     36.00 o
   5   5  12       26.63       65.31     37.11 o
   6   5  12      163.78      218.20     84.24 o
 -10   6  12      115.51       93.61     29.27 o
  -9   6  12      252.07      384.70    128.03 o
  -8   6  12      204.51      272.93     74.22 o
  -7   6  12      376.84      414.70    120.42 o
  -6   6  12      409.41      460.76     53.81 o
  -5   6  12      211.79      216.64     71.99 o
  -4   6  12      805.72      921.17     51.03 o
  -3   6  12      434.01      473.19     54.37 o
  -2   6  12       35.74       25.47     19.33 o
  -1   6  12      841.94      938.05     41.93 o
   0   6  12      302.34      276.66     23.01 o
   1   6  12      180.31      168.08     14.90 o
   2   6  12       96.42      203.36     39.34 o
   3   6  12       53.00       28.20     53.44 o
   4   6  12       80.34       89.81     64.94 o
   5   6  12      116.00       84.24     71.62 o
 -10   7  12       47.48       46.50     28.47 o
  -9   7  12       37.98       66.61     43.50 o
  -8   7  12      171.40      180.70     33.69 o
  -7   7  12      169.60      215.61     60.12 o
  -6   7  12       76.46       57.16     32.84 o
  -5   7  12       62.45       60.20     29.62 o
  -4   7  12      133.86      108.38     21.86 o
  -3   7  12      344.03      338.06     33.13 o
  -2   7  12       28.39       28.12     19.94 o
  -1   7  12      348.23      335.24     26.20 o
   0   7  12      824.23      797.59     95.74 o
   1   7  12      305.13      264.58     27.72 o
   2   7  12      192.28      204.84     43.79 o
   3   7  12      188.16      326.56     51.21 o
   4   7  12       58.50      -40.08     40.08 o
  -9   8  12        7.58       30.66     42.84 o
  -8   8  12        0.68      -17.77     26.78 o
  -7   8  12        0.60      -11.52     33.77 o
  -6   8  12        3.03        9.99     30.09 o
  -5   8  12      103.40       95.48     33.31 o
  -4   8  12      163.47      124.73     23.88 o
  -3   8  12       73.97       60.98     26.11 o
  -2   8  12       23.85       18.93     20.47 o
  -1   8  12       75.65       89.63     21.25 o
   0   8  12       35.51       15.83     19.55 o
   1   8  12       51.17       28.20     54.55 o
   2   8  12       68.24       95.74     66.80 o
   3   8  12       62.44       44.16     67.54 o
  -8   9  12      109.42      104.94     34.11 o
  -7   9  12       52.68       90.51     31.64 o
  -6   9  12       55.38       91.41     39.09 o
  -5   9  12      239.02      229.09     42.23 o
  -4   9  12       90.12      109.05     32.80 o
  -3   9  12      221.08      174.79     46.76 o
  -2   9  12       28.81       80.90     35.63 o
  -1   9  12       14.58       11.35     23.10 o
   0   9  12       19.85      118.01     65.31 o
   1   9  12       97.44      147.70     72.73 o
  -7  10  12      258.45      162.54     42.68 o
  -6  10  12      386.25      343.63     76.45 o
  -5  10  12      132.77       79.79     53.81 o
  -4  10  12      196.53      174.79     52.70 o
  -3  10  12      555.58      501.35     63.46 o
  -2  10  12      204.08      157.72     42.68 o
  -5  11  12       61.26       30.43     49.36 o
  -4  11  12      117.49      104.28     33.03 o
  -3  11  12      327.50      436.41     65.31 o
   0 -11  13        3.17       11.21     27.14 o
   1 -11  13        6.92      -43.42     57.15 o
   2 -11  13       35.51       34.51     57.89 o
   3 -11  13       11.72        2.60     31.17 o
   4 -11  13       10.84      -28.57     63.09 o
  -2 -10  13      139.58      138.46     35.70 o
  -1 -10  13       89.59       47.06     28.12 o
   0 -10  13       49.07       35.61     25.07 o
   1 -10  13      209.32      142.26     41.17 o
   2 -10  13      481.84      514.71     84.61 o
   3 -10  13      259.26      229.71     73.85 o
   4 -10  13      131.84       95.00     40.45 o
   5 -10  13      116.51       76.07     67.17 o
   6 -10  13       62.18      107.62     43.79 o
  -4  -9  13      124.75      116.48     50.39 o
  -3  -9  13      163.16      120.90     33.45 o
  -2  -9  13      214.12      242.26     31.94 o
  -1  -9  13       73.51       63.69     27.17 o
   0  -9  13      144.82      181.95     24.79 o
   1  -9  13      336.11      330.59     78.82 o
   2  -9  13      513.28      418.36     53.67 o
   3  -9  13      467.19      622.70     85.35 o
   4  -9  13      245.42      341.78     48.24 o
   5  -9  13      302.48      435.29     86.84 o
   6  -9  13      191.99      177.38     46.76 o
   7  -9  13      238.86      297.62     87.58 o
  -5  -8  13        4.55       73.31     23.97 o
  -4  -8  13       20.04       42.78     22.82 o
  -3  -8  13        0.37       30.90     20.49 o
  -2  -8  13       33.58        9.85     17.76 o
  -1  -8  13      182.18      143.02     28.93 o
   0  -8  13      422.42      453.92     25.75 o
   1  -8  13      357.33      408.12     26.44 o
   2  -8  13       70.40       28.86     18.88 o
   3  -8  13        4.57       -8.01     27.09 o
   4  -8  13      119.01      252.34     66.80 o
   5  -8  13      280.45      289.08     73.48 o
   6  -8  13      193.21       99.82     38.59 o
   7  -8  13      111.87      171.07     70.51 o
  -6  -7  13       44.04       66.37     31.19 o
  -5  -7  13       32.30       57.99     44.11 o
  -4  -7  13       14.26       43.49     53.46 o
  -3  -7  13       19.10        6.02     16.14 o
  -2  -7  13       52.52       49.47     18.52 o
  -1  -7  13      111.72       89.61     24.98 o
   0  -7  13       15.17       33.61     14.91 o
   1  -7  13       37.48       38.85     14.44 o
   2  -7  13       38.32       45.72     15.33 o
   3  -7  13       66.98       65.25     15.50 o
   4  -7  13        0.15       50.10     26.30 o
   5  -7  13        0.00        7.42     43.05 o
   6  -7  13       11.61        5.57     27.09 o
   7  -7  13        3.14       63.83     57.15 o
   8  -7  13        0.37      -14.84     25.78 o
  -7  -6  13       48.39       82.82     32.99 o
  -6  -6  13      154.23      138.52     32.87 o
  -5  -6  13      174.20      108.67     30.18 o
  -4  -6  13      154.25      137.29     29.39 o
  -3  -6  13      278.70      330.70     38.65 o
  -2  -6  13       62.77       66.10     23.29 o
  -1  -6  13      462.00      490.08     37.99 o
   0  -6  13      412.39      416.35     28.57 o
   1  -6  13      173.81      190.59     41.07 o
   2  -6  13      956.38     1047.18     44.60 o
   3  -6  13      128.72       37.23     41.52 o
   4  -6  13       65.63       63.61     11.90 o
   5  -6  13       39.85       92.40     49.73 o
   6  -6  13       81.82      105.02     32.66 o
   7  -6  13      133.15      125.06     57.89 o
   8  -6  13       58.77       45.53     37.30 o
  -7  -5  13      212.78      140.77     33.44 o
  -6  -5  13      331.46      305.96     69.58 o
  -5  -5  13      111.36      111.22     23.59 o
  -4  -5  13      225.37      190.62     29.85 o
  -3  -5  13      364.54      375.80     25.97 o
  -2  -5  13      135.17      159.94     21.18 o
  -1  -5  13      631.95      729.56     32.54 o
   0  -5  13      354.30      384.77     71.99 o
   1  -5  13     1528.49     1655.62    134.71 o
   2  -5  13      638.48      662.80     50.28 o
   3  -5  13      855.46      955.42     54.19 o
   4  -5  13      306.27      321.21     32.10 o
   5  -5  13      191.73      193.23     22.82 o
   6  -5  13      515.70      430.37     50.10 o
   7  -5  13      242.92      250.24    122.65 o
   8  -5  13      319.62      422.38     94.26 o
  -8  -4  13       45.40       61.03     25.15 o
  -7  -4  13       94.93       77.28     44.76 o
  -6  -4  13       33.68        0.14     15.45 o
  -5  -4  13       33.29       46.41     21.09 o
  -4  -4  13      290.68      328.47     31.56 o
  -3  -4  13      197.38      173.35     21.80 o
  -2  -4  13      415.42      390.12     40.65 o
  -1  -4  13      775.71      878.77     42.68 o
   0  -4  13      845.52      788.00     39.27 o
   1  -4  13     1214.22     1146.49     56.53 o
   2  -4  13      284.38      278.39     26.26 o
   3  -4  13      103.30       58.68     20.79 o
   4  -4  13       53.34       64.44     28.73 o
   5  -4  13     1183.71     1047.69     39.19 o
   6  -4  13      816.23      833.58     58.45 o
   7  -4  13      298.90      234.16     28.35 o
   8  -4  13      152.78      123.63     33.51 o
   9  -4  13       37.14       28.64     31.09 o
  -9  -3  13        8.57      110.80     35.63 o
  -8  -3  13        2.90       66.49     45.24 o
  -7  -3  13        0.52       19.70     25.20 o
  -6  -3  13      122.17      119.42     28.75 o
  -5  -3  13       27.23       55.00     18.98 o
  -4  -3  13       21.79       18.58     14.04 o
  -3  -3  13        8.12        6.49     23.88 o
  -2  -3  13       96.23      103.80     22.25 o
  -1  -3  13       11.51       19.53     24.63 o
   0  -3  13       18.25        7.25     23.05 o
   1  -3  13       17.02       16.96     16.80 o
   2  -3  13       56.65       69.95     26.35 o
   3  -3  13       35.77        9.65     31.54 o
   4  -3  13      132.57      135.35     28.99 o
   5  -3  13      124.71       53.79     21.52 o
   6  -3  13       32.56       43.38     18.18 o
   7  -3  13       38.51       27.76     22.82 o
   8  -3  13        0.75       11.45     20.13 o
   9  -3  13        6.98       37.67     23.05 o
  -9  -2  13       45.49       59.71     40.84 o
  -8  -2  13       35.30       30.71     27.46 o
  -7  -2  13      191.87      240.82     60.53 o
  -6  -2  13      523.78      585.99     33.43 o
  -5  -2  13      182.35      151.63     73.18 o
  -4  -2  13      193.92      294.27     71.99 o
  -3  -2  13      335.09      304.88     31.73 o
  -2  -2  13       81.06       99.21     29.25 o
  -1  -2  13       46.52       63.13     26.63 o
   0  -2  13      708.84      644.85     32.05 o
   1  -2  13      798.84      818.13     34.39 o
   2  -2  13      224.78      207.88     21.80 o
   3  -2  13       11.83       25.93     52.14 o
   4  -2  13       40.53      -21.65     21.65 o
   5  -2  13        0.67       26.02     24.22 o
   6  -2  13       52.52       97.94     25.01 o
   7  -2  13       13.72       38.17     38.97 o
   8  -2  13       22.04        7.93     18.68 o
  -9  -1  13       34.69       32.71     22.90 o
  -8  -1  13      114.76      143.19     33.10 o
  -7  -1  13      425.42      546.77     79.45 o
  -6  -1  13      440.04      496.46     82.94 o
  -5  -1  13      124.88      147.67     23.24 o
  -4  -1  13       54.20       15.65     18.04 o
  -3  -1  13      685.68      794.61     48.25 o
  -2  -1  13      902.02      931.77     75.33 o
  -1  -1  13      647.81      644.22     58.63 o
   0  -1  13     1353.06     1446.83     37.11 o
   1  -1  13     1117.96     1082.76     88.51 o
   2  -1  13      695.61      707.06     29.79 o
   3  -1  13      401.85      407.50     23.43 o
   4  -1  13      167.01      172.86     17.06 o
   5  -1  13      490.62      548.33     26.82 o
   6  -1  13      405.76      475.73     63.27 o
   7  -1  13      200.73      206.33     44.08 o
   8  -1  13      220.52      226.60     39.42 o
 -10   0  13        3.96      -16.32     21.84 o
  -9   0  13       17.48       74.49     45.02 o
  -8   0  13       98.78       88.24     30.86 o
  -7   0  13      340.53      308.98     26.47 o
  -6   0  13       92.38       95.47     35.81 o
  -5   0  13       67.90       45.36     17.07 o
  -4   0  13      809.09      849.18     50.86 o
  -3   0  13     1766.29     1787.93     66.90 o
  -2   0  13     2357.59     2348.81    112.63 o
  -1   0  13     1687.64     1741.79    110.03 o
   0   0  13     2354.89     2344.19     56.96 o
   1   0  13      317.60      326.34     39.71 o
   2   0  13      650.31      653.88     34.22 o
   3   0  13     1042.97     1122.58     79.79 o
   4   0  13      706.11      777.26     47.54 o
   5   0  13     1194.55     1189.20    123.02 o
   6   0  13      953.01     1079.45     49.36 o
   7   0  13      297.41      256.98     26.35 o
   8   0  13      202.38      208.93     63.46 o
 -10   1  13        3.17       29.48     26.03 o
  -9   1  13        2.27      -16.07     22.00 o
  -8   1  13        5.82       23.62     21.13 o
  -7   1  13      317.89      274.81     42.79 o
  -6   1  13        8.43       12.77     19.84 o
  -5   1  13       29.54       21.66     26.02 o
  -4   1  13      314.56      332.71     51.40 o
  -3   1  13        4.38       21.76     23.58 o
  -2   1  13      230.66      228.71     31.09 o
  -1   1  13      370.19      445.29     33.32 o
   0   1  13      953.90      994.68     53.62 o
   1   1  13      226.34      254.17     51.58 o
   2   1  13       49.42       32.40     17.17 o
   3   1  13      146.58      150.99     20.85 o
   4   1  13      673.29      730.04     37.55 o
   5   1  13      326.82      349.45     40.26 o
   6   1  13       18.46       18.07     19.29 o
   7   1  13       40.68       60.86     53.07 o
   8   1  13       14.63       27.46     53.07 o
 -10   2  13       38.10       14.69     23.51 o
  -9   2  13       13.38       35.14     23.87 o
  -8   2  13       28.66       26.10     25.61 o
  -7   2  13       56.71       71.90     25.19 o
  -6   2  13      466.13      540.47     37.29 o
  -5   2  13      258.47      310.70     37.99 o
  -4   2  13        0.49        4.42     21.81 o
  -3   2  13      178.72      190.36     29.37 o
  -2   2  13      439.79      417.84     24.58 o
  -1   2  13      546.13      585.67     34.56 o
   0   2  13      369.95      389.46     28.99 o
   1   2  13      437.69      489.49     66.80 o
   2   2  13       48.86       41.19     16.01 o
   3   2  13       50.99       35.05     14.56 o
   4   2  13       28.95       25.57     13.95 o
   5   2  13       27.86       21.43     30.80 o
   6   2  13       58.30       39.90     14.39 o
   7   2  13       39.90       46.02     57.15 o
 -10   3  13      115.89      122.59     30.62 o
  -9   3  13      121.33      100.57     63.59 o
  -8   3  13       75.39       51.40     21.24 o
  -7   3  13      608.06      593.78     69.02 o
  -6   3  13      966.85      939.45     56.46 o
  -5   3  13      539.59      557.99     44.91 o
  -4   3  13      304.80      320.24     27.77 o
  -3   3  13      564.80      590.00     29.07 o
  -2   3  13      976.88      934.85     42.43 o
  -1   3  13     1119.05     1097.00     34.14 o
   0   3  13      985.94      996.40     66.06 o
   1   3  13      950.12      962.87     33.68 o
   2   3  13      146.32      124.24     18.46 o
   3   3  13      221.69      232.28     21.70 o
   4   3  13      112.70      135.58     11.77 o
   5   3  13      190.36      103.90      8.88 o
   6   3  13      318.38      522.13     86.47 o
   7   3  13       58.03       63.09     66.05 o
 -10   4  13       59.74       16.02     47.86 o
  -9   4  13       44.04       21.27     36.03 o
  -8   4  13      120.38      120.10     40.94 o
  -7   4  13      714.82      708.02     87.02 o
  -6   4  13      681.01      676.40     81.27 o
  -5   4  13      312.46      343.02     63.46 o
  -4   4  13      991.28      973.77     38.95 o
  -3   4  13     1005.32     1090.87     66.24 o
  -2   4  13     1486.75     1400.39     35.02 o
  -1   4  13      480.60      499.49     30.64 o
   0   4  13      491.32      543.21     78.49 o
   1   4  13      424.95      459.79     23.19 o
   2   4  13       28.50       50.95     14.28 o
   3   4  13     1509.73     1247.04     85.84 o
   4   4  13      567.46      737.74     90.18 o
   5   4  13      752.58      952.97    103.91 o
   6   4  13      278.39      332.87     86.47 o
 -10   5  13       48.23      106.12     47.32 o
  -9   5  13       33.55       64.02     43.97 o
  -8   5  13       87.28       79.56     30.34 o
  -7   5  13      137.82      166.68     42.12 o
  -6   5  13        1.03       12.15     17.81 o
  -5   5  13        1.19      -14.76     25.04 o
  -4   5  13      169.76      171.97     30.91 o
  -3   5  13      202.00      243.52     77.74 o
  -2   5  13      337.54      384.28     51.03 o
  -1   5  13      227.30      232.88     25.24 o
   0   5  13      506.85      556.25     28.02 o
   1   5  13      409.37      370.57     47.31 o
   2   5  13      292.52      248.21     16.74 o
   3   5  13       61.55       50.10     54.18 o
   4   5  13      158.78       96.11     63.46 o
   5   5  13      296.72      411.17     54.55 o
   6   5  13       96.49      107.25     47.50 o
 -10   6  13       22.98        2.85     19.81 o
  -9   6  13       19.27       11.76     37.19 o
  -8   6  13        0.12       23.03     34.70 o
  -7   6  13       23.22       14.70     32.75 o
  -6   6  13       61.99       75.39     24.83 o
  -5   6  13      150.76      131.75     33.70 o
  -4   6  13       17.33      -18.97     34.88 o
  -3   6  13       19.36       27.50     16.30 o
  -2   6  13       45.68       72.79     16.52 o
  -1   6  13       21.78       14.61     17.31 o
   0   6  13       26.83       57.40     19.79 o
   1   6  13        7.66        7.96     13.28 o
   2   6  13      114.80       69.69     18.47 o
   3   6  13      117.65       86.47     37.85 o
   4   6  13       13.75       44.16     63.09 o
   5   6  13        0.57       46.76     69.39 o
  -9   7  13      134.51      191.96     52.71 o
  -8   7  13      125.13      112.62     34.05 o
  -7   7  13      292.73      389.31     40.64 o
  -6   7  13      229.80      305.85     32.52 o
  -5   7  13      230.38      339.09     61.05 o
  -4   7  13      101.02       79.72     22.02 o
  -3   7  13      132.38      123.82     29.50 o
  -2   7  13      386.59      429.74     25.67 o
  -1   7  13       94.36       87.04     21.51 o
   0   7  13      380.49      378.41     36.18 o
   1   7  13      223.25      209.47     59.00 o
   2   7  13       45.05       72.36     63.09 o
   3   7  13       22.84       24.49     60.49 o
   4   7  13       48.27      105.39     77.19 o
  -9   8  13      100.16      120.77     31.52 o
  -8   8  13      183.58      133.13     47.94 o
  -7   8  13      390.36      417.54     81.46 o
  -6   8  13      840.49      963.67     77.19 o
  -5   8  13      320.37      381.33     46.20 o
  -4   8  13      319.89      387.59     31.06 o
  -3   8  13      447.80      473.92     60.86 o
  -2   8  13      125.62       72.39     25.06 o
  -1   8  13      425.82      407.92     30.96 o
   0   8  13      553.56      420.43     81.08 o
   1   8  13      429.63      565.92     94.26 o
   2   8  13      313.91      527.33     98.34 o
   3   8  13      316.11      349.20     98.34 o
  -8   9  13       94.61       62.27     45.25 o
  -7   9  13      115.88      147.10     47.22 o
  -6   9  13       19.72       89.43     57.33 o
  -5   9  13        7.34        9.00     29.50 o
  -4   9  13      253.25      194.78     38.44 o
  -3   9  13      407.99      409.36     72.92 o
  -2   9  13      378.34      410.06     51.95 o
  -1   9  13      261.55      198.16     54.74 o
   0   9  13      124.29      126.17     42.68 o
   1   9  13      150.91      375.92     57.52 o
  -7  10  13        2.79       37.48     57.89 o
  -6  10  13        8.22      -29.69     51.95 o
  -5  10  13       18.90       45.27     50.84 o
  -4  10  13        2.05        7.42     39.34 o
  -3  10  13        0.03       -5.20     35.63 o
  -2  10  13        1.92      -23.75     36.74 o
   2 -11  14      112.48       81.64     40.45 o
  -2 -10  14        0.64       44.48     28.54 o
  -1 -10  14        0.91        1.38     23.37 o
   0 -10  14        5.00       33.90     25.56 o
   1 -10  14        8.66       -8.64     26.06 o
   2 -10  14        6.09       28.16     29.50 o
   3 -10  14        5.66      -27.46     34.51 o
   4 -10  14       43.65      112.07     68.65 o
   5 -10  14       41.03       96.11     43.42 o
  -3  -9  14       90.38       64.60     31.89 o
  -2  -9  14        9.92       18.55     21.86 o
  -1  -9  14       33.96       47.62     27.03 o
   0  -9  14       91.37       85.57     35.12 o
   1  -9  14       20.84       27.52     24.03 o
   2  -9  14       13.65        3.18     59.00 o
   3  -9  14        6.24       -7.33     21.24 o
   4  -9  14        9.67       65.31     60.49 o
   5  -9  14       25.19       47.13     36.74 o
   6  -9  14        0.11      -26.72     59.38 o
  -5  -8  14       20.94       24.93     24.03 o
  -4  -8  14       98.56      101.38     55.87 o
  -3  -8  14      206.21      191.79     35.69 o
  -2  -8  14      239.18      207.12     26.98 o
  -1  -8  14      355.74      355.83     36.63 o
   0  -8  14       78.89      100.27     21.98 o
   1  -8  14       34.99       65.17     21.58 o
   2  -8  14       58.38       52.83     16.82 o
   3  -8  14      135.11      144.85     26.50 o
   4  -8  14      409.37      657.95     88.32 o
   5  -8  14      189.08      112.07     63.46 o
   6  -8  14      147.80      129.88     68.65 o
   7  -8  14      250.06      348.83     54.18 o
  -6  -7  14       95.42      129.19     36.03 o
  -5  -7  14      111.61      172.40     33.72 o
  -4  -7  14      148.12       57.31     36.18 o
  -3  -7  14       62.42       45.41     22.51 o
  -2  -7  14       36.62       44.27     30.81 o
  -1  -7  14      369.79      337.44     57.84 o
   0  -7  14      268.39      326.96     39.44 o
   1  -7  14      451.75      485.80     31.27 o
   2  -7  14      546.33      566.48     34.59 o
   3  -7  14      524.79      494.42     44.55 o
   4  -7  14      432.20      385.14    310.42 o
   5  -7  14      472.55      430.47     77.93 o
   6  -7  14      347.76      371.84     77.56 o
   7  -7  14      233.76      207.81     70.51 o
   8  -7  14      190.41      288.64     58.82 o
  -6  -6  14       37.32       81.60     41.75 o
  -5  -6  14       18.39       41.17     22.41 o
  -4  -6  14      104.37       84.78     28.83 o
  -3  -6  14        0.53      -19.24     22.78 o
  -2  -6  14       68.88       76.01     20.45 o
  -1  -6  14      125.91      139.63     25.64 o
   0  -6  14       39.77        0.73     14.13 o
   1  -6  14      240.23      254.49     42.75 o
   2  -6  14      376.40      411.48    102.98 o
   3  -6  14      564.30      547.00     32.14 o
   4  -6  14      153.09      165.06     48.00 o
   5  -6  14      416.91      302.59    110.22 o
   6  -6  14      188.22       78.67     54.55 o
   7  -6  14      114.58      137.31     60.12 o
   8  -6  14       65.83      -13.73     49.73 o
  -7  -5  14        2.87       30.93     28.43 o
  -6  -5  14       31.66       17.95     24.79 o
  -5  -5  14       39.08       31.60     25.63 o
  -4  -5  14       66.43       16.42     15.36 o
  -3  -5  14       32.13       37.85     18.84 o
  -2  -5  14        0.52       12.17     19.88 o
  -1  -5  14        0.51        5.87     11.73 o
   0  -5  14       16.84       13.25     19.61 o
   1  -5  14       75.29      115.73     29.87 o
   2  -5  14       98.98       67.04     22.86 o
   3  -5  14       26.87       38.61     29.78 o
   4  -5  14       12.10       13.26     27.95 o
   5  -5  14       13.83        9.97     15.48 o
   6  -5  14       24.79       53.08     21.62 o
   7  -5  14        5.05       24.49     45.27 o
   8  -5  14        6.93       54.82     26.57 o
  -8  -4  14       11.30       59.77     26.87 o
  -7  -4  14       92.24       96.90     32.09 o
  -6  -4  14      288.71      281.17     29.23 o
  -5  -4  14      436.22      526.05     39.76 o
  -4  -4  14      577.19      536.13     38.49 o
  -3  -4  14      185.56      283.41     18.65 o
  -2  -4  14      290.05      315.56     84.80 o
  -1  -4  14      513.51      526.22     45.62 o
   0  -4  14      947.97     1048.39     57.12 o
   1  -4  14       78.84       76.97     31.36 o
   2  -4  14      347.28      349.05     40.53 o
   3  -4  14      660.49      639.84     72.92 o
   4  -4  14      929.44     1024.11     89.43 o
   5  -4  14      616.15      639.81     48.24 o
   6  -4  14      201.77      216.07     26.97 o
   7  -4  14      217.00      227.95     24.80 o
   8  -4  14       32.41       16.59     30.16 o
  -8  -3  14       79.32       54.71     25.97 o
  -7  -3  14      172.41      294.03     59.24 o
  -6  -3  14      288.15      260.77     49.53 o
  -5  -3  14      235.49      304.34     42.43 o
  -4  -3  14      361.89      237.73     98.35 o
  -3  -3  14      332.55      424.49     31.79 o
  -2  -3  14      340.35      375.20     69.95 o
  -1  -3  14      871.92      851.47     59.19 o
   0  -3  14     2057.73     2169.32     79.97 o
   1  -3  14      602.74      663.91     34.55 o
   2  -3  14     1424.76     1426.31     60.19 o
   3  -3  14     1538.21     1669.95     80.16 o
   4  -3  14      439.36      399.46     29.39 o
   5  -3  14      408.22      414.30     42.30 o
   6  -3  14      517.18      466.36     35.63 o
   7  -3  14      292.88      382.04     42.16 o
   8  -3  14      207.04      280.34     99.67 o
  -9  -2  14       13.07       62.01     28.74 o
  -8  -2  14       25.36      115.73     46.87 o
  -7  -2  14       92.78       93.47     23.17 o
  -6  -2  14       61.39       15.33     23.84 o
  -5  -2  14        2.76        4.85     18.97 o
  -4  -2  14       65.02      103.35     38.22 o
  -3  -2  14      153.31      160.11     43.97 o
  -2  -2  14       69.69       86.72     30.57 o
  -1  -2  14      939.12     1025.58     96.30 o
   0  -2  14      207.42      251.96     44.90 o
   1  -2  14      139.88      132.61     29.56 o
   2  -2  14      629.41      660.01     41.75 o
   3  -2  14      480.49      408.46     46.76 o
   4  -2  14      281.74      334.76     25.23 o
   5  -2  14      180.38      108.07     51.85 o
   6  -2  14      236.88      172.45     29.36 o
   7  -2  14      178.55      126.69     29.91 o
   8  -2  14       73.11       40.45     22.37 o
  -9  -1  14       10.75       84.34     37.64 o
  -8  -1  14       14.02       83.40     25.18 o
  -7  -1  14        3.49      -12.15     20.29 o
  -6  -1  14       25.46        8.74     19.89 o
  -5  -1  14       66.05       44.56     21.42 o
  -4  -1  14      114.75      103.52     20.34 o
  -3  -1  14       12.32       12.78     25.32 o
  -2  -1  14       62.18       67.83     28.34 o
  -1  -1  14       41.86       33.58     25.05 o
   0  -1  14        0.14      -11.27     15.26 o
   1  -1  14      109.30      131.03     39.89 o
   2  -1  14      130.31      101.95     25.82 o
   3  -1  14       13.78       -3.38     13.51 o
   4  -1  14       17.60       50.25     27.41 o
   5  -1  14       78.03       58.71     26.40 o
   6  -1  14        0.48        6.66     20.95 o
   7  -1  14       13.66        3.05     21.04 o
   8  -1  14        3.93      -15.29     19.56 o
 -10   0  14        7.69       73.48     67.17 o
  -9   0  14       43.90       36.43     21.01 o
  -8   0  14       43.34       33.85     19.38 o
  -7   0  14      108.49       44.52     21.52 o
  -6   0  14      608.06      662.30     80.34 o
  -5   0  14      153.22      137.37     35.25 o
  -4   0  14      774.21      791.50     40.50 o
  -3   0  14      165.50      291.46     73.29 o
  -2   0  14       56.27       88.92     28.73 o
  -1   0  14      144.05      177.14     22.01 o
   0   0  14      362.01      427.57     34.71 o
   1   0  14     1451.67     1565.93     84.61 o
   2   0  14       47.56       42.46     20.97 o
   3   0  14      237.30      326.86     55.29 o
   4   0  14      290.52      363.77     25.80 o
   5   0  14      168.42      251.19     36.95 o
   6   0  14       82.40      103.28     29.50 o
   7   0  14       69.38      174.02     55.97 o
 -10   1  14       47.19       61.02     29.66 o
  -9   1  14       87.15      104.99     36.47 o
  -8   1  14      131.48      216.91     76.49 o
  -7   1  14      413.51      402.49     47.76 o
  -6   1  14      855.33      933.15     61.05 o
  -5   1  14       94.17      127.07     33.22 o
  -4   1  14       11.05        8.80     21.15 o
  -3   1  14      403.43      454.77     30.94 o
  -2   1  14      910.55     1003.37    116.34 o
  -1   1  14     1542.94     1610.52     46.13 o
   0   1  14     1389.08     1469.55    104.28 o
   1   1  14      610.29      680.72     27.85 o
   2   1  14      185.83      209.80     26.53 o
   3   1  14      830.40      919.88    111.14 o
   4   1  14      256.01      277.47     41.70 o
   5   1  14      182.19      144.23     26.72 o
   6   1  14      183.84      114.99     25.90 o
   7   1  14      137.72      105.39     61.60 o
 -10   2  14       68.96       65.72     36.64 o
  -9   2  14       39.32       20.99     19.66 o
  -8   2  14       85.13       65.14     26.60 o
  -7   2  14      155.30      132.62     61.23 o
  -6   2  14      163.33      168.92     36.62 o
  -5   2  14      100.51      102.88     24.70 o
  -4   2  14       54.54       67.64     28.53 o
  -3   2  14      179.85      208.60     57.52 o
  -2   2  14      461.95      501.15     23.46 o
  -1   2  14      157.16      235.31     53.44 o
   0   2  14      778.30      823.14     61.42 o
   1   2  14      178.42      182.75     23.62 o
   2   2  14       98.32       98.48     19.16 o
   3   2  14      938.97      866.57     33.33 o
   4   2  14      123.50      122.57     16.61 o
   5   2  14      369.91      384.38     98.71 o
   6   2  14      121.22       70.51     34.14 o
   7   2  14       52.89       67.91     62.72 o
 -10   3  14        4.50       -8.39     24.06 o
  -9   3  14        2.24      -20.70     23.90 o
  -8   3  14       13.28        4.75     41.75 o
  -7   3  14       11.77       32.65     24.31 o
  -6   3  14       25.13       46.05     22.25 o
  -5   3  14        4.81      -19.70     19.70 o
  -4   3  14       44.26       84.12     29.11 o
  -3   3  14      429.81      395.90     26.74 o
  -2   3  14      288.86      267.87     30.80 o
  -1   3  14      189.86      239.10     27.79 o
   0   3  14      336.67      307.01     29.69 o
   1   3  14        1.13        9.83     15.22 o
   2   3  14      416.36      441.61     26.90 o
   3   3  14      100.31       59.84     15.35 o
   4   3  14       88.77       19.87     17.71 o
   5   3  14      200.92      169.59     40.08 o
   6   3  14       19.82       12.62     51.95 o
 -10   4  14        6.61       35.35     35.01 o
  -9   4  14       58.14       53.01     24.67 o
  -8   4  14       29.85       72.85     28.90 o
  -7   4  14       83.08      105.78     28.83 o
  -6   4  14      161.93      135.48     24.31 o
  -5   4  14       60.58       66.48     30.12 o
  -4   4  14        3.52        8.50     17.57 o
  -3   4  14       54.48       32.85     24.09 o
  -2   4  14        0.27       23.77     21.61 o
  -1   4  14        4.01       21.23     14.62 o
   0   4  14       71.64       57.56     18.43 o
   1   4  14      139.55      173.69     40.63 o
   2   4  14       93.73      130.07     18.46 o
   3   4  14        2.61       16.90     11.55 o
   4   4  14       11.67       83.13     35.63 o
   5   4  14        0.42       20.41     54.92 o
   6   4  14        2.49       52.70     66.05 o
 -10   5  14      109.57      108.56     31.66 o
  -9   5  14      183.99      166.91     50.99 o
  -8   5  14       91.94       83.14     29.85 o
  -7   5  14      148.82      224.90     45.17 o
  -6   5  14      396.03      387.50    104.65 o
  -5   5  14      499.12      507.56     55.66 o
  -4   5  14        8.26        6.49     16.26 o
  -3   5  14      356.55      495.75     55.11 o
  -2   5  14     1124.89     1145.89     47.77 o
  -1   5  14     1167.84     1231.65     45.51 o
   0   5  14     1448.47     1501.42     46.75 o
   1   5  14       40.07       14.26     16.70 o
   2   5  14      131.56      138.68     19.97 o
   3   5  14      256.51      191.33    167.55 o
   4   5  14      237.69      329.53     82.75 o
   5   5  14      251.96      119.49     74.22 o
  -9   6  14      192.24      181.91     41.11 o
  -8   6  14      217.69      234.02     38.17 o
  -7   6  14      323.43      344.57     38.98 o
  -6   6  14      236.69      157.16     45.46 o
  -5   6  14      339.28      364.53     42.58 o
  -4   6  14      241.86      265.17     50.28 o
  -3   6  14      763.88      860.58     52.88 o
  -2   6  14      647.70      681.21     37.11 o
  -1   6  14      704.97      731.12     37.13 o
   0   6  14      632.70      663.40     55.29 o
   1   6  14      578.36      518.14     28.12 o
   2   6  14      343.77      277.14    141.02 o
   3   6  14      206.18      241.21     47.87 o
   4   6  14      223.23      197.05     50.47 o
  -9   7  14       15.31       31.73     30.55 o
  -8   7  14        6.18       38.90     39.19 o
  -7   7  14       98.92      115.41     83.68 o
  -6   7  14       28.20        2.96     26.35 o
  -5   7  14       15.56       22.30     29.98 o
  -4   7  14      158.37      151.60     33.48 o
  -3   7  14      400.45      390.86     59.00 o
  -2   7  14      417.03      488.82     36.73 o
  -1   7  14       41.18       29.54     41.75 o
   0   7  14       37.39       28.78     19.50 o
   1   7  14       60.82       33.56     13.14 o
   2   7  14      138.05       93.89     67.54 o
   3   7  14      135.35      171.07     80.16 o
  -8   8  14      102.36      131.46     49.91 o
  -7   8  14       57.36       38.91     37.30 o
  -6   8  14       52.01       60.36     47.87 o
  -5   8  14        0.87       12.29     21.97 o
  -4   8  14        2.53        7.60     26.08 o
  -3   8  14        3.35        1.48     15.27 o
  -2   8  14        0.64        3.17     39.52 o
  -1   8  14       96.80       84.13     23.84 o
   0   8  14       43.57       63.46     66.80 o
   1   8  14       12.23       16.33     57.89 o
   2   8  14       18.58        4.08     57.52 o
  -8   9  14       81.85       92.06     49.84 o
  -7   9  14       48.77       74.54     31.44 o
  -6   9  14      139.85      126.31     38.04 o
  -5   9  14      206.89      120.75     49.54 o
  -4   9  14      279.85      369.01    105.02 o
  -3   9  14      216.43      159.70     40.82 o
  -2   9  14      260.34      193.34     46.76 o
  -1   9  14      118.58      127.42     32.78 o
   0   9  14      142.46      177.38     48.98 o
  -6  10  14      165.28      167.59     81.08 o
  -5  10  14       52.97       96.86     56.78 o
  -4  10  14      120.06      129.51     54.92 o
  -3  10  14      254.21      188.89     53.81 o
  -2  10  14      304.86      131.00     48.24 o
  -1 -10  15      110.52       86.26     23.79 o
   0 -10  15       44.91       53.72     24.15 o
   1 -10  15       21.60       15.94     22.95 o
   2 -10  15       69.99       42.40     32.03 o
   4 -10  15      161.25       91.29     43.05 o
  -3  -9  15       13.46      -11.36     28.22 o
  -2  -9  15       14.69       17.33     19.17 o
  -1  -9  15       74.53       72.19     28.21 o
   0  -9  15       70.16       60.08     28.86 o
   1  -9  15       69.59       48.61     20.15 o
   2  -9  15      118.75       83.33     37.85 o
   3  -9  15      229.49       97.14     48.06 o
   4  -9  15      139.44      136.93     70.51 o
   5  -9  15      112.23      104.65     70.88 o
   6  -9  15      180.68      120.23     45.64 o
  -4  -8  15        2.54       22.18     34.70 o
  -3  -8  15        9.19       40.22     22.96 o
  -2  -8  15        6.42       13.10     26.27 o
  -1  -8  15       74.94       71.35     23.21 o
   0  -8  15       52.05       39.48     24.44 o
   1  -8  15       74.44       81.28     20.63 o
   2  -8  15       86.18       63.52     25.99 o
   3  -8  15       56.27       17.79     27.31 o
   4  -8  15       49.61        2.97     39.52 o
   5  -8  15       34.77        6.31     50.47 o
   6  -8  15       18.78       -9.28     32.29 o
  -5  -7  15        7.61       83.56     34.30 o
  -4  -7  15        4.21       21.62     21.50 o
  -3  -7  15       21.44       54.91     36.38 o
  -2  -7  15       10.66       10.11     18.94 o
  -1  -7  15       56.94       78.41     22.10 o
   0  -7  15       90.99       63.18     18.20 o
   1  -7  15        4.85       -8.45     16.26 o
   2  -7  15        3.49       20.89     18.03 o
   3  -7  15       35.47       24.80     17.84 o
   4  -7  15       10.18       -4.06     23.26 o
   5  -7  15       26.53       98.34     59.75 o
   6  -7  15       23.09       41.93     34.14 o
   7  -7  15        3.54       20.78     54.55 o
  -6  -6  15       53.95       -5.27     33.55 o
  -5  -6  15       75.59       55.00     29.94 o
  -4  -6  15      133.99      137.43     25.39 o
  -3  -6  15      216.34      256.49     62.73 o
  -2  -6  15      179.63      156.55     29.71 o
  -1  -6  15      144.87      128.05     25.37 o
   0  -6  15      360.61      397.73     36.89 o
   1  -6  15       82.27       77.28     13.10 o
   2  -6  15      227.81      180.57     30.26 o
   3  -6  15      441.91      414.51     43.42 o
   4  -6  15      327.36      414.13     69.77 o
   5  -6  15      205.50      163.03     30.80 o
   6  -6  15       50.28       37.11     31.17 o
   7  -6  15       71.55      154.38     38.59 o
  -7  -5  15       24.91       37.70     35.90 o
  -6  -5  15       57.45      116.31     26.52 o
  -5  -5  15      165.43      145.81     33.12 o
  -4  -5  15      132.32      107.14     23.86 o
  -3  -5  15      333.83      411.12     32.73 o
  -2  -5  15      279.68      294.79     31.94 o
  -1  -5  15      291.60      202.98     90.27 o
   0  -5  15      521.96      610.54     50.61 o
   1  -5  15      275.51      283.13     41.37 o
   2  -5  15     1059.73     1128.68     62.71 o
   3  -5  15      669.12      710.15     65.50 o
   4  -5  15      587.97      753.84     71.81 o
   5  -5  15      302.82      252.08     89.19 o
   6  -5  15      275.77      234.98     65.87 o
   7  -5  15      116.03      147.70     59.00 o
   8  -5  15      130.17      135.08     37.11 o
  -8  -4  15        7.10       81.44     38.35 o
  -7  -4  15        0.03       20.42     29.92 o
  -6  -4  15       10.83       15.00     25.93 o
  -5  -4  15       61.16       50.56     22.11 o
  -4  -4  15      194.43      181.82     31.73 o
  -3  -4  15      183.45      246.57     68.47 o
  -2  -4  15       90.44       71.17     28.20 o
  -1  -4  15      472.13      556.63     71.99 o
   0  -4  15      111.49       88.94     32.77 o
   1  -4  15      609.23      647.60     49.66 o
   2  -4  15      625.68      622.45     52.51 o
   3  -4  15      149.38       92.64     19.55 o
   4  -4  15      111.38      105.76     47.13 o
   5  -4  15      284.75      270.98     28.09 o
   6  -4  15      321.62      319.58     31.22 o
   7  -4  15      173.18      128.86     28.83 o
   8  -4  15       66.62       21.16     23.99 o
  -8  -3  15       40.29       46.77     27.72 o
  -7  -3  15        4.91       10.25     20.97 o
  -6  -3  15        0.56        4.65     18.76 o
  -5  -3  15       32.34       23.55     17.02 o
  -4  -3  15       49.53       43.07     26.76 o
  -3  -3  15       60.89       58.46     24.68 o
  -2  -3  15        0.68      -21.91     27.68 o
  -1  -3  15       37.34       53.31     30.50 o
   0  -3  15      122.26      125.16     24.73 o
   1  -3  15       19.70       27.33     19.21 o
   2  -3  15       69.25       68.93     33.21 o
   3  -3  15        1.15       14.17     24.27 o
   4  -3  15       75.70       59.15     17.19 o
   5  -3  15       33.83       22.38     15.78 o
   6  -3  15       28.01       20.25     44.16 o
   7  -3  15        0.49       10.02     34.14 o
   8  -3  15        0.49       60.85     25.19 o
  -9  -2  15      102.07       72.62     44.98 o
  -8  -2  15      121.36      189.33     40.60 o
  -7  -2  15       46.47       75.93     30.93 o
  -6  -2  15      154.26      142.31     26.40 o
  -5  -2  15      294.41      371.47     61.23 o
  -4  -2  15      569.10      689.49     51.68 o
  -3  -2  15      667.07      703.00     44.53 o
  -2  -2  15      791.03      853.47     35.42 o
  -1  -2  15      467.02      477.59     39.71 o
   0  -2  15      382.26      308.33     28.50 o
   1  -2  15      493.27      568.39     32.45 o
   2  -2  15      172.49      177.44     23.83 o
   3  -2  15      916.91      963.56     49.33 o
   4  -2  15      285.53      294.14     34.64 o
   5  -2  15      167.80      294.05     53.99 o
   6  -2  15      166.28      171.13     51.77 o
   7  -2  15       59.46       88.13     30.04 o
   8  -2  15       52.39       55.11     24.47 o
  -9  -1  15      100.65      116.02     31.88 o
  -8  -1  15       67.01       38.72     24.68 o
  -7  -1  15      135.85      100.59     26.58 o
  -6  -1  15      262.22      283.91     57.89 o
  -5  -1  15      488.97      503.55     30.91 o
  -4  -1  15      446.48      576.89     36.12 o
  -3  -1  15       83.91       76.87     23.30 o
  -2  -1  15     1422.12     1510.37     56.41 o
  -1  -1  15      471.56      483.91     70.32 o
   0  -1  15     1228.33     1235.68     56.49 o
   1  -1  15      391.25      383.81     36.34 o
   2  -1  15      407.48      454.27     27.76 o
   3  -1  15     1728.05     1698.35     61.01 o
   4  -1  15      237.56      284.37     31.62 o
   5  -1  15      189.82      124.26     62.73 o
   6  -1  15      117.53      124.31     51.40 o
   7  -1  15      216.85      154.93     26.30 o
   8  -1  15       89.01       81.04     31.35 o
  -9   0  15       26.06       57.41     34.44 o
  -8   0  15        1.29      -30.03     30.03 o
  -7   0  15       10.54       26.70     21.72 o
  -6   0  15       56.50       29.34     31.28 o
  -5   0  15       63.64       55.78     23.89 o
  -4   0  15      318.52      307.52     42.42 o
  -3   0  15      217.73      269.06     39.49 o
  -2   0  15       80.27      104.56     22.39 o
  -1   0  15       74.65       50.58     26.37 o
   0   0  15      284.17      307.73     34.24 o
   1   0  15      146.19      174.63     20.53 o
   2   0  15      895.33      795.36     41.70 o
   3   0  15      681.78      597.93     36.47 o
   4   0  15      117.94      138.73     17.41 o
   5   0  15      119.53       55.51     28.99 o
   6   0  15      138.74      124.02     37.67 o
   7   0  15      119.40       56.98     18.77 o
  -9   1  15       30.45       15.93     30.34 o
  -8   1  15       27.98       18.00     22.56 o
  -7   1  15       31.11       64.34     35.24 o
  -6   1  15       33.93       60.46     33.22 o
  -5   1  15       37.65       42.28     29.32 o
  -4   1  15      167.84      170.46     35.03 o
  -3   1  15        0.41      -41.01     41.01 o
  -2   1  15        4.79       31.48     26.11 o
  -1   1  15       36.70       31.62     24.27 o
   0   1  15       57.15       56.54     17.52 o
   1   1  15       17.43       24.80     20.59 o
   2   1  15      141.41      102.21     27.65 o
   3   1  15       31.02        4.21     16.92 o
   4   1  15        4.41       29.54     21.04 o
   5   1  15        3.06        7.46     19.57 o
   6   1  15        3.50        4.66     19.92 o
   7   1  15       36.12       16.33     30.80 o
 -10   2  15       30.38      -23.62     23.71 o
  -9   2  15       95.84      108.83     30.70 o
  -8   2  15       79.82       55.17     37.39 o
  -7   2  15      128.58      138.93     98.34 o
  -6   2  15       71.69       43.42     19.86 o
  -5   2  15      284.99      342.37     75.33 o
  -4   2  15      195.40      262.00     28.35 o
  -3   2  15       12.42       28.57     25.41 o
  -2   2  15      236.85      226.45     61.23 o
  -1   2  15        8.06       16.05     21.36 o
   0   2  15       26.59       63.07     22.96 o
   1   2  15      123.30      119.13     23.61 o
   2   2  15        4.87       19.67     17.32 o
   3   2  15      234.38      263.31     24.51 o
   4   2  15       90.38       62.47     23.03 o
   5   2  15       12.30       11.66     18.27 o
   6   2  15        2.22       35.25     53.81 o
   7   2  15        4.77       21.52     59.75 o
 -10   3  15       82.89       72.75     30.05 o
  -9   3  15      115.98       78.60     32.74 o
  -8   3  15       49.46       23.65     26.22 o
  -7   3  15       89.97      112.16     30.32 o
  -6   3  15      137.81      117.06     27.03 o
  -5   3  15      322.88      369.88     47.69 o
  -4   3  15      126.49      127.79     32.44 o
  -3   3  15      238.87      299.57     27.65 o
  -2   3  15      706.37      746.86     43.63 o
  -1   3  15      605.22      658.51    102.24 o
   0   3  15      828.99      928.19     41.13 o
   1   3  15      366.71      398.44     64.94 o
   2   3  15      177.04      196.41     80.90 o
   3   3  15      352.32      358.93     48.65 o
   4   3  15      478.49      240.69     74.65 o
   5   3  15      160.79      161.80     67.54 o
   6   3  15       41.54       67.91     38.59 o
 -10   4  15       46.53       40.40     29.22 o
  -9   4  15       42.13       89.43     45.59 o
  -8   4  15       20.13        7.25     24.32 o
  -7   4  15      188.90      188.17    120.05 o
  -6   4  15      351.23      454.32     49.98 o
  -5   4  15      313.49      310.62     58.08 o
  -4   4  15      172.91      184.55     40.08 o
  -3   4  15      849.27      749.83     59.19 o
  -2   4  15      778.04      793.99     43.17 o
  -1   4  15      774.11      819.37     40.58 o
   0   4  15      667.14      615.33    103.35 o
   1   4  15      768.07      754.41     33.06 o
   2   4  15      662.19      583.81     86.28 o
   3   4  15      521.74      392.29     49.69 o
   4   4  15      373.82      308.38     50.10 o
   5   4  15      122.39      142.13     73.48 o
  -9   5  15        4.33      -35.25     61.23 o
  -8   5  15        0.18      -29.33     32.84 o
  -7   5  15       10.86       95.97     60.49 o
  -6   5  15       62.24       89.62     46.02 o
  -5   5  15       77.18       21.11     29.11 o
  -4   5  15       27.84       10.17     18.53 o
  -3   5  15      224.29      192.94     31.86 o
  -2   5  15       62.48       80.20     43.60 o
  -1   5  15      154.89      154.16     18.80 o
   0   5  15      105.18       82.26     29.21 o
   1   5  15      215.35      235.44     22.81 o
   2   5  15       77.10       53.60     15.26 o
   3   5  15       12.76      100.94     63.83 o
   4   5  15       11.62       15.59     57.15 o
   5   5  15        3.31      -34.88     65.68 o
  -9   6  15      112.27      107.46     38.78 o
  -8   6  15       40.63       37.74     40.47 o
  -7   6  15       19.46       -6.45     24.49 o
  -6   6  15      120.79      142.56     39.68 o
  -5   6  15       95.51       79.70     25.26 o
  -4   6  15      164.35      209.12     25.45 o
  -3   6  15        7.77      -25.62     25.62 o
  -2   6  15       64.65       59.32     24.94 o
  -1   6  15      278.42      307.10     34.70 o
   0   6  15        7.00        5.00     16.36 o
   1   6  15      212.62      127.31     22.38 o
   2   6  15       12.37       -2.97     48.61 o
   3   6  15        8.53       26.72     35.25 o
   4   6  15       17.32      -29.69     40.08 o
  -9   7  15      149.78      134.43     54.15 o
  -8   7  15       83.35       87.56     40.45 o
  -7   7  15       67.07       62.10     51.77 o
  -6   7  15      230.87      241.26     46.51 o
  -5   7  15      429.43      446.11     48.49 o
  -4   7  15      331.07      401.50     54.74 o
  -3   7  15      175.01      161.45     33.40 o
  -2   7  15      555.77      497.59     39.61 o
  -1   7  15      384.51      400.38     33.82 o
   0   7  15      332.09      303.12     52.32 o
   1   7  15      180.80      295.02     82.75 o
   2   7  15      133.30      230.08     83.87 o
   3   7  15       82.71       66.05     74.22 o
  -8   8  15       43.74       42.73     26.29 o
  -7   8  15      180.39      143.64     35.32 o
  -6   8  15      379.17      480.87     63.46 o
  -5   8  15      360.60      439.78     49.82 o
  -4   8  15      142.93       73.00     43.60 o
  -3   8  15      165.44      184.24     61.05 o
  -2   8  15      426.36      405.26     29.33 o
  -1   8  15      368.32      332.06     33.19 o
   0   8  15      265.84      252.66    124.69 o
   1   8  15      183.23      152.52     48.98 o
   2   8  15      224.09      296.88     59.38 o
  -7   9  15       25.20       14.05     58.82 o
  -6   9  15       19.60       51.40     29.16 o
  -5   9  15       10.94       -5.92     44.35 o
  -4   9  15       34.91       26.82     22.15 o
  -3   9  15      154.19      131.47     46.20 o
  -2   9  15      175.29       73.05     29.38 o
  -1   9  15       33.01        5.57     28.57 o
  -5  10  15       69.80       79.09     40.54 o
  -4  10  15       33.39       85.35     52.32 o
  -3  10  15        8.26       18.55     25.23 o
  -2  10  15        0.06       -5.57     35.63 o
   0 -10  16        0.06        8.67     38.43 o
   1 -10  16        0.84       21.31     41.72 o
   2 -10  16        9.26       -5.03     45.83 o
   3 -10  16        1.39      -44.16     44.16 o
  -2  -9  16       35.31       32.36     31.26 o
  -1  -9  16       39.39       56.54     25.36 o
   0  -9  16       89.16       54.98     28.34 o
   1  -9  16       63.11       28.00     22.97 o
   2  -9  16       90.87       66.76     45.65 o
   3  -9  16       47.03       32.06     55.85 o
   4  -9  16       84.07       97.97     70.14 o
   5  -9  16       90.69       54.92     65.68 o
  -4  -8  16       55.49       43.66     25.83 o
  -3  -8  16      255.09      196.34     39.39 o
  -2  -8  16      222.18      168.60     36.46 o
  -1  -8  16      147.35      148.57     27.51 o
   0  -8  16      160.75      143.34     30.90 o
   1  -8  16      141.42      122.73     31.65 o
   2  -8  16      291.75      234.08     23.64 o
   3  -8  16      374.75      324.94     43.05 o
   4  -8  16      362.92      177.45    205.96 o
   5  -8  16      195.88      219.32     75.70 o
   6  -8  16      124.28        1.86     52.70 o
  -5  -7  16       38.90       34.88     24.64 o
  -4  -7  16      121.05       91.49     46.05 o
  -3  -7  16      129.18      114.64     33.60 o
  -2  -7  16        2.39       10.47     24.84 o
  -1  -7  16      144.18      100.58     29.24 o
   0  -7  16      279.65      320.66     28.80 o
   1  -7  16      234.42      229.97     29.49 o
   2  -7  16      347.79      333.99     71.64 o
   3  -7  16      195.51      153.59     20.02 o
   4  -7  16      241.67      312.64     39.45 o
   5  -7  16      145.02      145.47     40.45 o
   6  -7  16       86.05        5.94     50.47 o
   7  -7  16       79.24       62.34     63.83 o
  -6  -6  16        4.36       26.25     24.94 o
  -5  -6  16        4.54       21.28     35.01 o
  -4  -6  16       43.17       60.27     31.79 o
  -3  -6  16        9.70        4.42     20.81 o
  -2  -6  16       59.40       43.94     26.25 o
  -1  -6  16        3.77       16.25     22.11 o
   0  -6  16       49.96       30.23     20.69 o
   1  -6  16       51.86       27.25     38.10 o
   2  -6  16        5.86      -23.19     32.41 o
   3  -6  16       46.83       54.09     26.68 o
   4  -6  16       35.53      101.23     40.80 o
   5  -6  16       16.07       20.78     29.32 o
   6  -6  16       49.46       47.50     52.70 o
   7  -6  16       25.94       73.48     59.38 o
  -7  -5  16        5.34       15.18     25.71 o
  -6  -5  16       13.94       19.37     27.14 o
  -5  -5  16        4.57       38.99     28.77 o
  -4  -5  16        9.06       22.49     20.55 o
  -3  -5  16      137.76      119.39     24.71 o
  -2  -5  16      146.47      139.16     28.34 o
  -1  -5  16       27.64       43.02     32.89 o
   0  -5  16       41.26       49.08     35.44 o
   1  -5  16       61.31       89.08     35.68 o
   2  -5  16      159.70      161.00     29.16 o
   3  -5  16       53.17       43.63     33.45 o
   4  -5  16       12.38       44.65     54.37 o
   5  -5  16       47.24       20.10     23.60 o
   6  -5  16       10.02       31.17     28.57 o
   7  -5  16        1.16      -35.25     49.36 o
  -7  -4  16        3.62       86.90     34.45 o
  -6  -4  16       90.40      139.70     24.36 o
  -5  -4  16      104.12       91.03     25.05 o
  -4  -4  16      321.11      347.76     42.76 o
  -3  -4  16      555.90      765.91     57.98 o
  -2  -4  16      405.83      453.65     29.90 o
  -1  -4  16      213.55      287.77     44.35 o
   0  -4  16      110.60      119.16     25.79 o
   1  -4  16      575.88      628.05     49.36 o
   2  -4  16      229.13      205.48     38.83 o
   3  -4  16      636.14      793.55     87.76 o
   4  -4  16      741.61      814.10     94.07 o
   5  -4  16      404.99      390.11     35.40 o
   6  -4  16      187.61      165.15     39.71 o
   7  -4  16       89.47       28.95     24.73 o
  -8  -3  16       32.63       14.02     38.82 o
  -7  -3  16       20.97       53.74     37.68 o
  -6  -3  16       49.87       38.95     17.36 o
  -5  -3  16      129.86      105.41     21.56 o
  -4  -3  16      417.87      498.79     92.59 o
  -3  -3  16      588.19      733.17     54.06 o
  -2  -3  16      307.60      325.60     45.09 o
  -1  -3  16       15.73       56.82     22.24 o
   0  -3  16     1292.84     1365.69     53.44 o
   1  -3  16      682.39      749.66     39.56 o
   2  -3  16      772.97      852.19     40.68 o
   3  -3  16      458.79      499.49     82.01 o
   4  -3  16       83.24      109.42     24.33 o
   5  -3  16      445.01      426.64     27.75 o
   6  -3  16      150.73       75.65     22.02 o
   7  -3  16      229.33      219.31     39.89 o
  -8  -2  16        0.90       48.05     34.59 o
  -7  -2  16        4.95        8.36     26.68 o
  -6  -2  16       45.16       56.94     30.48 o
  -5  -2  16       99.74       79.55     36.17 o
  -4  -2  16        4.82       28.43     30.44 o
  -3  -2  16       60.09       76.81     33.30 o
  -2  -2  16        3.91      -12.73     18.37 o
  -1  -2  16        8.22       18.74     16.53 o
   0  -2  16      471.91      426.63     26.35 o
   1  -2  16      229.06      203.87     34.79 o
   2  -2  16      381.77      381.44     38.83 o
   3  -2  16       66.78       88.96     38.41 o
   4  -2  16       60.72       79.89     28.99 o
   5  -2  16       39.50       10.17     21.64 o
   6  -2  16       72.72       63.86     28.34 o
   7  -2  16       43.71       41.20     28.73 o
  -9  -1  16       29.73      121.44     60.99 o
  -8  -1  16       65.95       51.70     39.95 o
  -7  -1  16       27.54       -6.96     17.68 o
  -6  -1  16       14.30       15.48     21.71 o
  -5  -1  16       11.94       24.35     22.13 o
  -4  -1  16       52.16       60.49     39.34 o
  -3  -1  16      179.17      186.30     28.15 o
  -2  -1  16      268.00      268.55     28.77 o
  -1  -1  16        0.50       33.01     19.71 o
   0  -1  16        3.23        7.11     17.31 o
   1  -1  16       37.79       50.53     26.61 o
   2  -1  16        2.34       25.71     24.14 o
   3  -1  16        8.70      -17.44     22.83 o
   4  -1  16        0.02        5.07     21.12 o
   5  -1  16        1.86       10.59     15.66 o
   6  -1  16        4.54        9.28     24.23 o
   7  -1  16        0.47        3.99     23.90 o
  -9   0  16       33.99       31.45     27.64 o
  -8   0  16       52.49       63.55     27.47 o
  -7   0  16       42.26       73.86     32.29 o
  -6   0  16       64.26       89.16     28.01 o
  -5   0  16      648.01      732.04     55.74 o
  -4   0  16      235.08      276.15     31.80 o
  -3   0  16      477.25      550.26     60.12 o
  -2   0  16       99.18       76.63     31.09 o
  -1   0  16       11.41        0.37     30.80 o
   0   0  16      225.59      226.26     24.84 o
   1   0  16      763.55      726.66     61.60 o
   2   0  16      833.57      800.40     34.03 o
   3   0  16      438.15      504.22     27.70 o
   4   0  16      379.96      468.39     38.68 o
   5   0  16      187.93      114.77     58.58 o
   6   0  16       58.70       49.36     28.07 o
   7   0  16       44.78       25.42     19.83 o
  -9   1  16       54.30       21.31     22.00 o
  -8   1  16       79.43       60.87     21.43 o
  -7   1  16       55.01       63.95     22.67 o
  -6   1  16       86.80       94.00     36.76 o
  -5   1  16      637.75      644.66     53.93 o
  -4   1  16      504.13      563.48     37.34 o
  -3   1  16      948.10      984.16     65.68 o
  -2   1  16      710.78      718.13     49.33 o
  -1   1  16      286.22      286.33     26.47 o
   0   1  16      905.71      936.39     47.36 o
   1   1  16      733.73      760.20     41.85 o
   2   1  16      654.33      695.99     39.22 o
   3   1  16      790.84      803.45     71.62 o
   4   1  16      328.09      312.29     26.89 o
   5   1  16      208.58      224.39     67.17 o
   6   1  16       88.84       23.02     30.12 o
   7   1  16      158.13       64.94     63.83 o
  -9   2  16       14.19       16.52     24.88 o
  -8   2  16       16.63      -22.50     35.87 o
  -7   2  16       38.72       35.42     35.44 o
  -6   2  16       95.61       78.30     26.19 o
  -5   2  16      378.15      364.93     32.88 o
  -4   2  16       97.49      106.48     45.09 o
  -3   2  16      106.66      121.03     23.89 o
  -2   2  16      144.59      158.55     27.83 o
  -1   2  16      350.43      386.25     82.38 o
   0   2  16     1055.71     1086.87     50.65 o
   1   2  16      403.64      361.58     56.59 o
   2   2  16      139.58      202.73     68.10 o
   3   2  16      171.65      143.63     23.46 o
   4   2  16       82.64       79.00     26.14 o
   5   2  16       21.96       -3.55     18.50 o
   6   2  16       60.53       34.51     57.15 o
  -9   3  16       18.35       17.77     27.86 o
  -8   3  16        0.10        7.41     34.71 o
  -7   3  16        0.49       14.92     33.12 o
  -6   3  16       12.28       29.09     32.49 o
  -5   3  16       28.36       21.91     21.10 o
  -4   3  16       31.22       32.33     28.27 o
  -3   3  16      171.62      239.05     82.01 o
  -2   3  16      140.34      145.63     29.96 o
  -1   3  16       20.81       26.37     21.97 o
   0   3  16      121.32      130.94     25.15 o
   1   3  16       19.49       44.16     20.47 o
   2   3  16       59.51       34.80     19.11 o
   3   3  16        1.50        8.54     14.66 o
   4   3  16        0.03       -6.31     22.04 o
   5   3  16       26.65       64.94     61.23 o
   6   3  16        9.63        8.54     33.03 o
  -9   4  16      108.97      125.01     61.97 o
  -8   4  16       95.77      177.33     82.38 o
  -7   4  16      154.17      175.29     41.75 o
  -6   4  16       67.65      113.23     41.93 o
  -5   4  16      236.55      207.47     30.24 o
  -4   4  16      370.46      319.95     30.89 o
  -3   4  16       78.06       65.56     26.35 o
  -2   4  16      231.96      296.56     68.10 o
  -1   4  16       52.43       87.22     24.31 o
   0   4  16      172.42      246.08     48.06 o
   1   4  16      757.46      768.98     36.40 o
   2   4  16      447.42      403.19     30.16 o
   3   4  16      128.59       89.73     36.84 o
   4   4  16       62.23      131.74     41.19 o
   5   4  16       14.17       41.56     38.97 o
  -9   5  16       54.22       60.48     45.95 o
  -8   5  16       44.37       51.60     41.19 o
  -7   5  16      173.12      165.98     32.51 o
  -6   5  16      207.69      211.45     43.85 o
  -5   5  16      610.46      667.18     77.00 o
  -4   5  16      508.98      472.40     46.49 o
  -3   5  16      214.60      292.73     80.90 o
  -2   5  16      392.54      405.50     98.34 o
  -1   5  16      135.98      116.02     26.44 o
   0   5  16      825.15      875.89     40.73 o
   1   5  16      337.87      321.81     30.94 o
   2   5  16      108.01      193.72     73.04 o
   3   5  16      138.80      136.19     70.14 o
   4   5  16      117.27      121.35     73.11 o
  -9   6  16       22.05       57.05     28.62 o
  -8   6  16       40.10       38.76     30.75 o
  -7   6  16       74.37      137.46     29.69 o
  -6   6  16       49.94       61.30     36.82 o
  -5   6  16      165.60      267.16     41.38 o
  -4   6  16      143.88      150.32     35.72 o
  -3   6  16      107.24       73.84     21.95 o
  -2   6  16      233.10      196.59     32.42 o
  -1   6  16       75.52       54.92     23.66 o
   0   6  16      320.46      285.18     48.43 o
   1   6  16      284.79      216.34     79.23 o
   2   6  16       69.09       79.04     65.68 o
   3   6  16       17.67      110.96     72.73 o
  -8   7  16        5.70       -4.45     27.37 o
  -7   7  16        9.87        5.98     34.23 o
  -6   7  16       20.29       33.56     47.69 o
  -5   7  16        0.07       -6.03     29.00 o
  -4   7  16        0.99      -15.36     16.77 o
  -3   7  16       24.75       17.96     21.15 o
  -2   7  16        7.33      -25.01     25.01 o
  -1   7  16       78.15      118.47     27.14 o
   0   7  16       22.98       21.01     19.40 o
   1   7  16       27.49      -23.01     60.49 o
   2   7  16        7.10       40.45     67.54 o
  -7   8  16       44.63       31.42     40.58 o
  -6   8  16       14.11       14.21     35.09 o
  -5   8  16        6.40       10.40     30.91 o
  -4   8  16       13.79       24.29     30.55 o
  -3   8  16       13.26       30.43     28.33 o
  -2   8  16       10.06       50.55     27.66 o
  -1   8  16       81.97       57.64     25.27 o
   0   8  16       45.33      114.30     44.53 o
   1   8  16       48.73       83.50     45.27 o
  -6   9  16      176.45      172.69     69.95 o
  -5   9  16      308.13      227.16     99.64 o
  -4   9  16      200.82      126.55     62.72 o
  -3   9  16      169.63      189.68     39.23 o
  -2   9  16       63.40       41.16     28.60 o
  -1  -9  17       34.90       68.73     26.94 o
   0  -9  17       72.15       23.97     27.80 o
   1  -9  17      113.73      183.30     52.88 o
   2  -9  17       89.25       69.10     34.47 o
   3  -9  17       89.55       79.97     35.68 o
   4  -9  17       49.53       12.99     59.38 o
  -3  -8  17       17.23       37.43     32.01 o
  -2  -8  17        1.04       30.94     26.28 o
  -1  -8  17       35.72       24.20     22.91 o
   0  -8  17        9.52      -22.61     26.17 o
   1  -8  17        0.01        5.23     21.25 o
   2  -8  17        9.63      -19.53     23.38 o
   3  -8  17        3.96      104.09     48.02 o
   4  -8  17        0.05        6.98     28.48 o
   5  -8  17        0.09       29.32     61.23 o
  -4  -7  17       22.37       -3.60     18.52 o
  -3  -7  17      121.34       94.64     48.80 o
  -2  -7  17      142.15      175.04     59.45 o
  -1  -7  17       63.63       65.76     30.89 o
   0  -7  17      127.20      136.63     30.34 o
   1  -7  17      185.57      220.59     30.67 o
   2  -7  17      122.91      124.25     25.88 o
   3  -7  17      118.33       71.13     24.52 o
   4  -7  17      189.82      226.41     39.27 o
   5  -7  17       38.73       49.73     59.38 o
   6  -7  17        8.80        5.20     31.17 o
  -5  -6  17       56.27       59.51     31.19 o
  -4  -6  17      144.78      217.02     94.01 o
  -3  -6  17      175.39      171.29     35.33 o
  -2  -6  17      134.59      192.56     93.06 o
  -1  -6  17       83.41       85.21     28.10 o
   0  -6  17      303.80      283.26     22.14 o
   1  -6  17      480.95      505.92     41.38 o
   2  -6  17      242.05      248.30     35.57 o
   3  -6  17      253.85      209.08     46.56 o
   4  -6  17      350.55      439.63     74.22 o
   5  -6  17      107.07      -25.98     33.40 o
   6  -6  17       95.76       77.19     60.49 o
  -6  -5  17       16.50       98.36     36.45 o
  -5  -5  17       15.03      -21.33     22.38 o
  -4  -5  17      132.68      122.99     45.62 o
  -3  -5  17      118.07      120.08     25.91 o
  -2  -5  17       26.80       11.38     13.98 o
  -1  -5  17       17.71       28.65     24.78 o
   0  -5  17      338.72      388.42     37.09 o
   1  -5  17      227.40      256.55     33.65 o
   2  -5  17      189.21      203.63     43.23 o
   3  -5  17      175.53      215.60     43.95 o
   4  -5  17       70.36       51.97     36.20 o
   5  -5  17      101.05       64.49     25.43 o
   7  -5  17      133.19      165.51     65.31 o
  -7  -4  17        6.12       -1.39     35.10 o
  -6  -4  17       10.08      -22.11     29.96 o
  -5  -4  17        2.34       10.41     20.71 o
  -4  -4  17        0.76       59.04     32.11 o
  -3  -4  17        0.80      -24.83     32.92 o
  -2  -4  17       17.99        8.50     33.40 o
  -1  -4  17       67.05       46.27     33.45 o
   0  -4  17      270.52      228.63     42.63 o
   1  -4  17        4.82       26.82     31.05 o
   2  -4  17        0.10      -10.68     29.87 o
   3  -4  17       35.73       47.37     24.15 o
   4  -4  17        6.18       20.35     22.42 o
   5  -4  17       14.36       17.09     46.89 o
   6  -4  17       42.73        6.67     18.10 o
   7  -4  17       55.32      -28.95     48.24 o
  -7  -3  17       26.20       54.44     26.80 o
  -6  -3  17        4.61        8.46     21.42 o
  -5  -3  17       36.89       64.09     32.16 o
  -4  -3  17       30.86       52.70     20.99 o
  -3  -3  17       64.58       59.88     34.36 o
  -2  -3  17      414.68      479.62     37.99 o
  -1  -3  17        1.41        8.70     19.42 o
   0  -3  17       33.96       60.93     32.47 o
   1  -3  17      107.60      118.58     21.65 o
   2  -3  17       72.71      105.09     24.63 o
   3  -3  17       11.93      -17.77     27.94 o
   4  -3  17       13.57      -16.31     27.68 o
   5  -3  17       81.58       71.52     20.48 o
   6  -3  17       25.78       86.99     29.60 o
   7  -3  17       19.43       44.40     29.57 o
  -8  -2  17       45.16      103.68     59.86 o
  -7  -2  17       47.67       34.73     25.59 o
  -6  -2  17       37.82       19.72     22.13 o
  -5  -2  17       83.82       91.98     45.83 o
  -4  -2  17       32.07       26.83     23.58 o
  -3  -2  17      141.19      121.90     37.00 o
  -2  -2  17       87.89      105.02     38.97 o
  -1  -2  17      165.29      144.38     35.80 o
   0  -2  17      206.29      170.30     36.46 o
   1  -2  17      685.63      706.39     50.49 o
   2  -2  17      422.95      418.21     44.90 o
   3  -2  17      113.73      168.04     37.11 o
   4  -2  17      112.65      100.58     31.88 o
   5  -2  17       34.09       55.14     21.38 o
   6  -2  17       64.92       34.88     28.08 o
   7  -2  17       65.68       43.91     30.95 o
  -8  -1  17       34.33       69.69     24.11 o
  -7  -1  17       17.38        2.34     15.92 o
  -6  -1  17       88.71       86.57     28.07 o
  -5  -1  17      148.30      218.18     71.25 o
  -4  -1  17      241.76      294.37     30.99 o
  -3  -1  17      568.58      657.34     56.78 o
  -2  -1  17       81.69      114.84     24.54 o
  -1  -1  17      240.94      287.45    100.38 o
   0  -1  17      592.77      673.31     47.58 o
   1  -1  17      884.39      906.12    105.02 o
   2  -1  17      445.07      406.03     39.10 o
   3  -1  17      308.04      314.44     37.00 o
   4  -1  17      189.39      202.39     33.58 o
   5  -1  17      119.66       91.10     22.26 o
   6  -1  17       83.31       63.32     30.83 o
   7  -1  17      143.18       91.82     34.23 o
  -9   0  17        0.22       16.95     23.46 o
  -8   0  17       10.45       49.40     23.36 o
  -7   0  17        0.09       -7.10     32.49 o
  -6   0  17       32.52       42.99     35.29 o
  -5   0  17      133.59       93.68     37.92 o
  -4   0  17      351.49      306.63     46.13 o
  -3   0  17      728.46      739.27     57.89 o
  -2   0  17      367.47      447.48     48.06 o
  -1   0  17      207.37      204.55     26.47 o
   0   0  17      302.22      337.00    104.65 o
   1   0  17      202.00      191.35     40.82 o
   2   0  17       96.90       82.36     38.59 o
   3   0  17       65.74       64.39     25.98 o
   4   0  17       65.21       60.78     15.60 o
   5   0  17      132.38       35.02     32.42 o
   6   0  17      103.74       75.78     31.22 o
  -9   1  17       17.93       10.70     32.74 o
  -8   1  17        0.05        6.67     25.27 o
  -7   1  17        1.86      -18.84     28.02 o
  -6   1  17       21.49      -18.89     23.32 o
  -5   1  17       11.10       28.09     24.51 o
  -4   1  17      291.22      313.64     43.85 o
  -3   1  17       79.61       92.56     34.47 o
  -2   1  17      130.29      219.79     27.37 o
  -1   1  17        4.11       -2.93     17.07 o
   0   1  17       59.35       21.38     24.26 o
   1   1  17      121.49      101.60     31.73 o
   2   1  17      103.38      128.04     27.29 o
   3   1  17       63.19       56.36     24.68 o
   4   1  17        1.33       13.66     18.54 o
   5   1  17       13.60       13.32     20.32 o
   6   1  17        1.92      -25.23     54.18 o
  -9   2  17       55.80       36.06     28.92 o
  -8   2  17       60.90       57.43     41.95 o
  -7   2  17      196.63      182.60     46.76 o
  -6   2  17       63.03       25.06     20.82 o
  -5   2  17      202.00      255.99     32.11 o
  -4   2  17      446.10      344.82     45.17 o
  -3   2  17      593.85      549.48     47.50 o
  -2   2  17      906.83      881.06     40.28 o
  -1   2  17      474.41      561.02     41.56 o
   0   2  17      585.41      636.23     32.70 o
   1   2  17      413.17      453.72     36.07 o
   2   2  17      274.98      316.67     31.23 o
   3   2  17       82.62       64.08     26.16 o
   4   2  17      140.17      149.05     36.88 o
   5   2  17       11.85       -8.83     21.46 o
   6   2  17       19.96       21.89     57.15 o
  -9   3  17       32.63      -11.95     30.61 o
  -8   3  17       78.40       62.35     25.68 o
  -7   3  17      210.44      331.78     95.00 o
  -6   3  17      184.81      132.52     58.45 o
  -5   3  17      623.56      708.60     43.37 o
  -4   3  17      413.69      328.46    102.24 o
  -3   3  17      379.99      380.85     45.27 o
  -2   3  17      362.07      354.79     40.63 o
  -1   3  17      281.38      443.42     59.75 o
   0   3  17      728.77      776.67     91.66 o
   1   3  17      434.60      448.93     36.37 o
   2   3  17      201.04      203.50     26.76 o
   3   3  17       50.68       47.09     18.54 o
   4   3  17      119.20      132.86     68.84 o
   5   3  17      100.60       19.67     58.26 o
  -9   4  17        0.22      -52.51     52.51 o
  -8   4  17       24.40      -13.45     53.81 o
  -7   4  17       26.18       44.97     27.93 o
  -6   4  17       67.65       78.10     38.99 o
  -5   4  17      370.96      331.86     29.30 o
  -4   4  17      131.84      112.84     35.87 o
  -3   4  17      218.68      271.81     43.60 o
  -2   4  17       37.96       28.24     25.20 o
  -1   4  17       31.62       54.73     24.52 o
   0   4  17      103.20       64.74     49.73 o
   1   4  17        9.59       26.86     19.33 o
   2   4  17      244.86      248.46     47.69 o
   3   4  17      106.65       59.62     39.42 o
   4   4  17      121.59      183.32     77.56 o
  -9   5  17        0.71       -4.68     32.10 o
  -8   5  17        0.84       39.63     31.65 o
  -7   5  17       26.55       23.76     28.95 o
  -6   5  17       15.10        6.33     31.28 o
  -5   5  17        0.43       -7.58     36.18 o
  -4   5  17       43.80       47.11     31.75 o
  -3   5  17      127.17      127.05     20.50 o
  -2   5  17       41.12       10.91     17.08 o
  -1   5  17        5.75       23.84     22.72 o
   0   5  17       51.70       52.93     22.72 o
   1   5  17        6.76       25.98     27.28 o
   2   5  17       55.02       26.79     13.68 o
   3   5  17        1.43       33.40     37.48 o
   4   5  17       15.04      113.56     75.70 o
  -8   6  17       20.40        5.92     27.30 o
  -7   6  17       49.97       65.15     42.42 o
  -6   6  17       77.54      115.41     31.44 o
  -5   6  17      168.48      179.72     45.27 o
  -4   6  17      173.28      181.20     28.68 o
  -3   6  17      249.29      307.40     62.72 o
  -2   6  17      122.97       77.96     28.74 o
  -1   6  17       90.44      132.23     28.62 o
   0   6  17       73.53       93.52     28.01 o
   1   6  17       52.48       14.40     18.39 o
   2   6  17       61.64       28.57     61.23 o
   3   6  17        4.15       -4.82     59.38 o
  -8   7  17       67.25       67.04     37.48 o
  -7   7  17       77.67      104.03     46.19 o
  -6   7  17      139.25      154.06     54.18 o
  -5   7  17      195.66      178.44     67.72 o
  -4   7  17      240.45      345.38     98.90 o
  -3   7  17      178.80      128.99     34.42 o
  -2   7  17       35.23       56.64     34.70 o
  -1   7  17      155.24      138.01     30.29 o
   0   7  17      113.65       58.75     23.61 o
   1   7  17      177.23      154.75     81.27 o
   2   7  17       95.84      207.07     89.06 o
  -7   8  17      116.29       53.77     32.58 o
  -6   8  17      165.91       69.33     41.68 o
  -5   8  17       88.18       58.58     53.07 o
  -4   8  17      152.69      116.08     76.63 o
  -3   8  17       29.94        9.89     27.95 o
  -2   8  17       60.71       95.98     31.86 o
  -1   8  17       93.87       39.66     25.94 o
   0   8  17       95.36      107.62     47.50 o
  -5   9  17        0.16       42.12     37.64 o
  -4   9  17        2.63        3.03     29.52 o
  -3   9  17       32.91       55.71     33.96 o
  -2   9  17       40.70       15.93     27.55 o
   0  -9  18      109.45       89.51     33.40 o
   1  -9  18      119.68      101.37     31.74 o
   2  -9  18       94.96       67.42     49.46 o
   3  -9  18       70.56      124.06     40.29 o
  -2  -8  18      185.05      219.54     41.33 o
  -1  -8  18      180.28      153.20     31.35 o
   0  -8  18      164.64      105.06     33.17 o
   1  -8  18       69.43       79.32     28.06 o
   2  -8  18      129.84      146.53     53.99 o
   3  -8  18      207.53      136.45     52.34 o
   4  -8  18      172.97       92.49    104.09 o
  -4  -7  18       14.07       50.56     23.30 o
  -3  -7  18       16.69        2.72     21.49 o
  -2  -7  18       33.76       60.20     31.01 o
  -1  -7  18       59.12       68.00     30.33 o
   0  -7  18       86.35       67.27     28.45 o
   1  -7  18       51.90       55.90     25.84 o
   2  -7  18       41.47       49.47     23.93 o
   3  -7  18       86.80       63.85     31.55 o
   4  -7  18       68.59      114.58     72.73 o
   5  -7  18       79.01      107.62     69.39 o
  -5  -6  18       21.35       36.27     46.16 o
  -4  -6  18       10.74      -14.62     21.03 o
  -3  -6  18        0.32        0.63     24.34 o
  -2  -6  18        0.86        0.10     33.26 o
  -1  -6  18       10.52       32.64     21.83 o
   0  -6  18       19.78       46.80     33.68 o
   1  -6  18       28.96       -2.27     22.08 o
   2  -6  18        6.88      -33.58     37.76 o
   3  -6  18        1.86       12.25     24.54 o
   4  -6  18        0.02       -6.15     34.51 o
   5  -6  18        3.45      -39.72     40.63 o
   6  -6  18        3.24      -20.41     56.04 o
  -6  -5  18       25.26      -11.50     72.51 o
  -5  -5  18       88.90      112.87     40.07 o
  -4  -5  18       57.86      189.80     43.08 o
  -3  -5  18       97.25      142.44     33.67 o
  -2  -5  18       97.91       27.22     17.55 o
  -1  -5  18      141.02      114.03     42.36 o
   0  -5  18      244.41      274.31     49.56 o
   1  -5  18      104.63       78.10     44.90 o
   2  -5  18       93.87       77.17     39.20 o
   3  -5  18       58.00       85.63     39.48 o
   4  -5  18       50.85       59.45     39.34 o
   5  -5  18       94.09       60.56     28.59 o
   6  -5  18       28.13      108.73     36.37 o
  -6  -4  18       62.28       99.59     43.79 o
  -5  -4  18      103.02       52.50     33.03 o
  -4  -4  18       29.05       59.08     24.77 o
  -3  -4  18      150.41       99.54     40.54 o
  -2  -4  18      238.03      273.10     35.27 o
  -1  -4  18      318.02      407.68     72.92 o
   0  -4  18      297.74      442.72     51.50 o
   1  -4  18      204.83      370.89     42.86 o
   2  -4  18       83.44      156.13     45.64 o
   3  -4  18      232.36      269.64     46.02 o
   4  -4  18      451.41      444.79     33.19 o
   5  -4  18      192.10      265.04     44.85 o
   6  -4  18      139.36       97.16     30.29 o
  -7  -3  18       22.14       74.18     36.32 o
  -6  -3  18       57.79       42.09     25.46 o
  -5  -3  18       31.59        0.33     21.86 o
  -4  -3  18       44.69       57.94     35.63 o
  -3  -3  18      126.30      101.54     78.30 o
  -2  -3  18       83.11      124.10     29.61 o
  -1  -3  18      114.82       88.42     21.90 o
   0  -3  18      166.51      189.82     51.77 o
   1  -3  18      551.33      672.48     41.19 o
   2  -3  18      227.60      157.35     38.97 o
   3  -3  18      121.17      135.48     37.90 o
   4  -3  18       85.72       92.96     35.95 o
   5  -3  18      116.35      121.16     23.66 o
   6  -3  18      101.91       85.85     46.57 o
  -8  -2  18        0.20       34.08     45.25 o
  -7  -2  18        1.08       22.34     31.87 o
  -6  -2  18       11.15        6.48     20.84 o
  -5  -2  18        0.37       56.47     38.27 o
  -4  -2  18       23.70       72.31     38.02 o
  -3  -2  18       16.08       37.54     23.92 o
  -2  -2  18      117.27      159.10     39.74 o
  -1  -2  18        3.98      -32.41     32.41 o
   0  -2  18        0.24       39.34     30.70 o
   1  -2  18       16.52       -7.97     19.95 o
   2  -2  18        1.73      -22.43     28.04 o
   3  -2  18       80.55       64.14     31.62 o
   4  -2  18       18.49       -9.25     54.37 o
   5  -2  18       12.69       11.88     18.15 o
   6  -2  18       18.01       69.55     38.59 o
  -8  -1  18        1.28      -11.72     24.64 o
  -7  -1  18       21.64       24.41     20.97 o
  -6  -1  18       20.87       53.26     56.04 o
  -5  -1  18       96.85      101.61     24.79 o
  -4  -1  18       88.25      103.50     32.66 o
  -3  -1  18       30.91       55.53     21.12 o
  -2  -1  18      212.68      194.02     53.99 o
  -1  -1  18       26.75      -17.19     28.46 o
   0  -1  18       49.13       63.99     30.95 o
   1  -1  18      131.11       66.50     30.43 o
   2  -1  18      144.12      153.08     33.59 o
   3  -1  18      104.51      118.57     32.53 o
   4  -1  18        0.17       40.73     28.95 o
   5  -1  18       28.98       32.83     20.19 o
   6  -1  18       17.04        7.42     21.02 o
  -8   0  18       11.91       -1.69     23.40 o
  -7   0  18      100.93      102.77     44.52 o
  -6   0  18      119.46      109.97     43.01 o
  -5   0  18      511.23      609.79     60.11 o
  -4   0  18      332.06      432.04     96.48 o
  -3   0  18      157.35      155.85     40.54 o
  -2   0  18      736.61      757.53     36.07 o
  -1   0  18      253.85      226.76     28.40 o
   0   0  18      397.49      395.65     41.85 o
   1   0  18      363.68      453.28     41.31 o
   2   0  18      418.55      527.17     42.49 o
   3   0  18      237.48      156.77     32.40 o
   4   0  18      237.91      298.83     85.74 o
   5   0  18      123.45       52.38     18.91 o
   6   0  18      110.41       55.00     32.73 o
  -8   1  18       97.86       61.17     44.42 o
  -7   1  18      163.90      114.85     32.65 o
  -6   1  18       87.22       59.18     23.67 o
  -5   1  18      165.77      327.30    121.53 o
  -4   1  18       44.57       67.89     30.43 o
  -3   1  18      340.57      401.69     47.09 o
  -2   1  18      547.50      584.07     37.54 o
  -1   1  18      379.83      413.32    101.12 o
   0   1  18      259.92      223.98     35.03 o
   1   1  18      215.39      266.89     71.81 o
   2   1  18      398.80      455.78     32.66 o
   3   1  18       94.24       68.98     26.37 o
   4   1  18       90.35       66.39     23.60 o
   5   1  18       89.52       38.81     24.14 o
   6   1  18      130.72      146.21     72.73 o
  -9   2  18        1.24       66.51     34.39 o
  -8   2  18        8.94       17.86     29.30 o
  -7   2  18        9.82      -23.40     28.76 o
  -6   2  18       46.73       29.15     35.77 o
  -5   2  18       39.56       15.22     22.95 o
  -4   2  18        1.01       -5.59     38.97 o
  -3   2  18       24.01       27.91     21.68 o
  -2   2  18        1.17       -2.03     14.30 o
  -1   2  18       28.44      -19.22     30.62 o
   0   2  18        8.01       30.41     34.51 o
   1   2  18      102.88       47.72     19.85 o
   2   2  18       43.56       41.42     23.87 o
   3   2  18       19.92       12.96     20.97 o
   4   2  18       44.18       25.40     19.58 o
   5   2  18       26.13       24.12     57.15 o
  -9   3  18       10.57       22.83     42.43 o
  -8   3  18       17.19       11.69     27.78 o
  -7   3  18       33.79       33.55     38.55 o
  -6   3  18       25.63       27.97     35.60 o
  -5   3  18       57.25       69.45     22.30 o
  -4   3  18       52.46       36.03     32.34 o
  -3   3  18       18.97       14.69     27.57 o
  -2   3  18       73.16       92.30     27.65 o
  -1   3  18       45.82       83.85     28.51 o
   0   3  18       19.68       16.64     16.58 o
   1   3  18        6.00       -3.46     14.46 o
   2   3  18       27.68      -14.97     39.71 o
   3   3  18       65.46       82.47     20.49 o
   4   3  18        6.38       49.73     60.86 o
   5   3  18        4.47        5.94     56.41 o
  -8   4  18       89.05       72.90     35.69 o
  -7   4  18      100.98      105.08     35.07 o
  -6   4  18      112.02       92.22     41.85 o
  -5   4  18      248.38      187.80     86.47 o
  -4   4  18      293.42      253.55     43.21 o
  -3   4  18      135.96      198.50     43.60 o
  -2   4  18      123.13      195.67     36.55 o
  -1   4  18      183.82      196.56     27.28 o
   0   4  18      192.60      169.84     28.95 o
   1   4  18      329.25      393.43     33.28 o
   2   4  18      250.04      235.37     30.80 o
   3   4  18      116.38      172.56     74.22 o
   4   4  18       67.54       63.83     69.02 o
  -8   5  18       45.03       44.67     43.89 o
  -7   5  18      108.52       93.86     45.91 o
  -6   5  18      192.91      221.88     48.29 o
  -5   5  18      117.92      171.33     42.88 o
  -4   5  18      241.03      190.21     41.48 o
  -3   5  18      237.05      278.83     40.45 o
  -2   5  18      214.34      265.10     86.09 o
  -1   5  18      470.65      503.44     40.55 o
   0   5  18      100.55      107.60     26.10 o
   1   5  18      167.16      154.01     26.29 o
   2   5  18      151.38      113.11     36.92 o
   3   5  18       60.98       72.73     43.05 o
  -8   6  18       16.07       51.72     64.57 o
  -7   6  18       19.43       37.67     40.73 o
  -6   6  18       30.66       16.97     25.24 o
  -5   6  18       44.99       62.18     58.45 o
  -4   6  18       66.16       71.03     40.26 o
  -3   6  18       22.65       50.98     30.75 o
  -2   6  18       35.79       48.16     28.25 o
  -1   6  18       27.54       -1.35     27.28 o
   0   6  18       34.60        0.74     26.35 o
   1   6  18      115.01       20.78     27.09 o
   2   6  18       14.06        0.37     52.32 o
  -7   7  18        1.52       34.90     31.02 o
  -6   7  18       17.07       31.67     26.78 o
  -5   7  18        9.57       32.08     35.58 o
  -4   7  18        0.16      -33.06     33.06 o
  -3   7  18       14.50       50.25     23.31 o
  -2   7  18        0.01        5.02     24.63 o
  -1   7  18        0.99       22.51     24.92 o
   0   7  18        0.09       19.28     33.96 o
   1   7  18        7.63       28.20     67.17 o
  -6   8  18       19.08       11.17     21.74 o
  -5   8  18       37.55       50.25     28.15 o
  -4   8  18       38.46       13.20     22.95 o
  -3   8  18       80.04       88.79     54.55 o
  -2   8  18      110.46      130.41     35.54 o
  -1   8  18       46.60        9.95     24.00 o
  -1  -8  19        5.52        7.37     25.20 o
   0  -8  19       10.56       43.53     25.31 o
   1  -8  19       21.29       21.17     25.84 o
   2  -8  19       59.57       41.48     33.28 o
   3  -8  19       15.04      -35.04     35.04 o
  -3  -7  19       13.42       36.41     26.63 o
  -2  -7  19       91.53      182.53     85.01 o
  -1  -7  19      195.83      220.99     32.98 o
   0  -7  19       65.52       84.98     30.85 o
   1  -7  19       97.19       85.92     29.97 o
   2  -7  19       79.41       53.16     25.50 o
   3  -7  19       83.73       55.76     32.97 o
   4  -7  19       91.69       90.88     48.98 o
  -4  -6  19        7.76       21.76     26.91 o
  -3  -6  19       43.35       -7.63     37.75 o
  -2  -6  19      141.87      153.91     29.69 o
  -1  -6  19      219.29      212.93     59.38 o
   0  -6  19       87.43      105.13     35.89 o
   1  -6  19      111.79       76.41     31.63 o
   2  -6  19       97.49      132.52     39.34 o
   3  -6  19       71.39      105.74     45.50 o
   4  -6  19      109.67       72.58     32.41 o
   5  -6  19       72.78      -21.89     51.03 o
  -5  -5  19        0.09      -30.80     55.66 o
  -4  -5  19        6.78       30.32     20.61 o
  -3  -5  19       54.03       42.31     30.37 o
  -2  -5  19      104.19       67.48     45.91 o
  -1  -5  19       59.09       69.31     34.05 o
   0  -5  19       29.05       -4.45     45.64 o
   1  -5  19       76.44       86.03     30.68 o
   2  -5  19       70.08       57.28     39.72 o
   3  -5  19       74.88       43.85     38.15 o
   4  -5  19       35.05        6.30     46.20 o
   5  -5  19       24.89       29.45     29.00 o
   6  -5  19       29.32      115.41     63.83 o
  -6  -4  19        1.08       26.53     40.67 o
  -5  -4  19        1.05       35.58     40.05 o
  -4  -4  19       12.60       16.51     25.94 o
  -3  -4  19       23.57       46.96     38.97 o
  -2  -4  19        8.79       -5.15     34.88 o
  -1  -4  19       15.73       23.18     21.25 o
   0  -4  19        0.04       -5.31     18.75 o
   1  -4  19       10.00       18.45     33.01 o
   2  -4  19       42.07       43.15     36.20 o
   3  -4  19        0.25        2.26     21.80 o
   4  -4  19        1.11       15.45     26.35 o
   5  -4  19        5.36      -14.71     19.57 o
   6  -4  19        4.39       60.49     32.66 o
  -7  -3  19       22.93       64.44     38.22 o
  -6  -3  19       62.69       34.54     25.93 o
  -5  -3  19       82.02       85.59     36.16 o
  -4  -3  19       36.40        5.38     23.53 o
  -3  -3  19       15.75       69.48     42.12 o
  -2  -3  19      171.80      290.82     50.49 o
  -1  -3  19      489.17      531.06     56.79 o
   0  -3  19      234.09      230.89     45.38 o
   1  -3  19      178.92      211.26     43.68 o
   2  -3  19       67.64       76.30     60.30 o
   3  -3  19       28.77       49.17     34.64 o
   4  -3  19       76.11      112.21     42.30 o
   5  -3  19       75.59       94.06     24.88 o
   6  -3  19       51.43       93.21     49.17 o
  -7  -2  19       71.97       21.10     33.59 o
  -6  -2  19       67.11        0.35     23.26 o
  -5  -2  19      190.85      230.59    117.27 o
  -4  -2  19      213.66      213.38     70.14 o
  -3  -2  19      382.83      533.03     91.10 o
  -2  -2  19      519.21      500.00     55.49 o
  -1  -2  19      263.53      254.12     33.49 o
   0  -2  19      338.36      372.12     39.89 o
   1  -2  19      150.28      105.35     36.73 o
   2  -2  19      157.23      143.89     41.93 o
   3  -2  19       81.53       78.63     53.81 o
   4  -2  19      120.22      125.84     27.01 o
   5  -2  19      129.47      152.75     25.71 o
   6  -2  19       37.38      130.50     35.25 o
  -8  -1  19       35.87        8.91     60.12 o
  -7  -1  19       50.96       15.45     24.81 o
  -6  -1  19       21.29      -10.09     21.24 o
  -5  -1  19       34.29       72.78     28.78 o
  -4  -1  19        0.31       19.05     26.06 o
  -3  -1  19      408.53      413.89     93.33 o
  -2  -1  19      203.11      129.12     31.17 o
  -1  -1  19       66.67       89.72     26.06 o
   0  -1  19       43.22       59.20     28.02 o
   1  -1  19       24.17       -2.75     25.31 o
   2  -1  19      129.53      161.06     50.84 o
   3  -1  19       35.97       31.80     21.23 o
   4  -1  19      125.26       86.94     33.19 o
   5  -1  19       78.17       84.05     23.75 o
   6  -1  19       37.81       69.68     27.36 o
  -8   0  19        2.57       -8.97     30.72 o
  -7   0  19        5.18      -21.07     28.55 o
  -6   0  19        0.88       16.25     48.24 o
  -5   0  19        0.00       18.43     35.25 o
  -4   0  19        0.93       15.47     24.05 o
  -3   0  19        7.30      -16.03     23.11 o
  -2   0  19        3.27        6.30     21.71 o
  -1   0  19       66.63       52.88     32.01 o
   0   0  19       38.67       52.66     30.57 o
   1   0  19       25.53       19.75     26.90 o
   2   0  19        0.07      -21.82     30.06 o
   3   0  19       13.44       -5.25     38.22 o
   4   0  19       39.92       46.36     17.25 o
   5   0  19       43.70        5.96     17.26 o
  -8   1  19       40.52       22.12     31.58 o
  -7   1  19       32.68       85.88     32.21 o
  -6   1  19       28.27       24.10     45.83 o
  -5   1  19      106.43      222.05    115.60 o
  -4   1  19       63.38       30.24     34.23 o
  -3   1  19      124.47      156.91     40.26 o
  -2   1  19      147.31      114.27     38.78 o
  -1   1  19      148.90      150.60     35.94 o
   0   1  19       40.91       52.18     21.39 o
   1   1  19        3.10       57.73     28.73 o
   2   1  19       41.30       34.60     46.57 o
   3   1  19        5.34        7.40     22.95 o
   4   1  19        1.71       -7.71     21.04 o
   5   1  19       48.94        5.28     15.81 o
  -8   2  19       41.87       33.78     43.36 o
  -7   2  19       48.63       45.46     41.37 o
  -6   2  19      170.72       85.74     42.83 o
  -5   2  19      104.52      120.80     29.94 o
  -4   2  19      115.05      112.20     59.38 o
  -3   2  19      193.01      326.26     98.53 o
  -2   2  19      248.38      257.16     67.54 o
  -1   2  19      236.31      216.45     37.76 o
   0   2  19       48.20       69.56     21.34 o
   1   2  19       91.50       99.82     30.44 o
   2   2  19      140.67      184.83     52.14 o
   3   2  19       55.05       48.50     25.68 o
   4   2  19       36.48       21.61     20.85 o
   5   2  19       73.20       31.54     61.60 o
  -8   3  19       20.08      -22.73     42.79 o
  -7   3  19       22.40        6.76     22.23 o
  -6   3  19       89.71       76.14     51.21 o
  -5   3  19       82.68       68.43     38.83 o
  -4   3  19       65.62       39.92     34.29 o
  -3   3  19      101.70       62.31     25.19 o
  -2   3  19      329.44      352.19     42.68 o
  -1   3  19      131.94      111.05     23.87 o
   0   3  19       63.27       66.24     28.02 o
   1   3  19       98.64       49.96     19.33 o
   2   3  19      178.86      149.89     29.25 o
   3   3  19      100.56       64.53     20.56 o
   4   3  19       78.47       10.76     57.89 o
  -8   4  19        2.50      -34.25     44.28 o
  -7   4  19       14.85      -34.30     40.89 o
  -6   4  19       31.37       21.38     37.14 o
  -5   4  19       32.19       48.34     28.15 o
  -4   4  19       66.11       43.17     34.71 o
  -3   4  19       12.17       32.33     30.69 o
  -2   4  19       41.73        8.38     25.73 o
  -1   4  19        1.13       35.69     19.25 o
   0   4  19        1.51       40.75     25.24 o
   1   4  19       79.79       92.52     26.41 o
   2   4  19       44.11       35.33     25.78 o
   3   4  19       86.28      142.50     74.22 o
  -8   5  19       17.16       28.87     26.25 o
  -7   5  19       17.81       48.16     32.47 o
  -6   5  19       10.97      -19.30     26.86 o
  -5   5  19       17.98       -1.37     30.27 o
  -4   5  19       16.52      100.80     37.80 o
  -3   5  19       41.76       70.52     42.49 o
  -2   5  19       16.41       43.64     29.37 o
  -1   5  19       22.56        4.03     35.07 o
   0   5  19        3.63       -9.60     15.93 o
   1   5  19        5.43        5.12     34.33 o
   2   5  19       34.67       94.63     43.79 o
  -7   6  19       29.19       -4.31     36.46 o
  -6   6  19       89.88       97.40     26.67 o
  -5   6  19      201.71      161.54     87.39 o
  -4   6  19      149.59      169.16     69.02 o
  -3   6  19      128.03      159.10     47.69 o
  -2   6  19       91.46       73.96     31.86 o
  -1   6  19       92.34       44.47     27.72 o
   0   6  19       69.55       66.10     30.48 o
  -6   7  19       88.82       80.95     41.75 o
  -5   7  19      124.57       39.92     38.29 o
  -4   7  19      155.77      178.50    131.74 o
  -3   7  19      189.09      139.46     77.56 o
  -2   7  19       61.09       55.22     31.48 o
  -1   7  19      144.33      120.80     35.25 o
  -4   8  19       13.22      -32.90     35.85 o
  -3   8  19       12.06       65.04     36.19 o
  -2   8  19        7.40       59.75     48.24 o
   1  -8  20       47.22       51.40     48.28 o
  -2  -7  20        8.73       16.17     21.83 o
  -1  -7  20        0.89       -1.10     26.50 o
   0  -7  20       19.29       45.41     25.16 o
   1  -7  20       36.51       25.00     26.96 o
   2  -7  20       11.97       -8.39     29.17 o
   3  -7  20       12.89       -1.89     27.88 o
  -4  -6  20        0.57       12.56     28.70 o
  -3  -6  20        6.04        2.47     27.69 o
  -2  -6  20       29.05       38.20     41.72 o
  -1  -6  20       36.76       20.36     21.53 o
   0  -6  20       12.72       16.74     18.21 o
   1  -6  20        1.22       13.49     23.07 o
   2  -6  20        9.23      -37.66     41.84 o
   3  -6  20        3.39       33.13     41.72 o
   4  -6  20       11.23       60.95     45.79 o
  -5  -5  20       22.52       14.71     26.14 o
  -4  -5  20       33.15       12.49     36.90 o
  -3  -5  20       37.97       51.75     24.69 o
  -2  -5  20      106.04       64.64     44.07 o
  -1  -5  20      166.04      107.90     41.01 o
   0  -5  20      141.48      203.73     43.79 o
   1  -5  20      140.09      117.39     46.01 o
   2  -5  20       69.37      104.87     44.96 o
   3  -5  20       61.88       45.18     30.12 o
   4  -5  20       93.24       85.33     45.65 o
   5  -5  20       49.14       45.16     43.05 o
  -5  -4  20      104.16      112.86     37.02 o
  -4  -4  20      131.76       87.69     72.18 o
  -3  -4  20      189.59      166.61     30.44 o
  -2  -4  20      208.52      178.91     62.16 o
  -1  -4  20      104.23       88.29     31.80 o
   0  -4  20       95.17      222.23    105.95 o
   1  -4  20      119.07      109.74     43.41 o
   2  -4  20      117.00      137.40     32.20 o
   3  -4  20      258.52      231.63     68.84 o
   4  -4  20      179.10      249.36     42.86 o
   5  -4  20      114.26      105.58     35.47 o
  -6  -3  20        0.46       14.07     22.12 o
  -5  -3  20       12.52      -31.74     31.74 o
  -4  -3  20       35.81       99.08     45.40 o
  -3  -3  20       72.56        7.48     53.25 o
  -2  -3  20       25.77      -39.09     39.09 o
  -1  -3  20       64.95       78.70     41.75 o
   0  -3  20       11.83        0.99     27.46 o
   1  -3  20       41.99       67.52     38.01 o
   2  -3  20      113.92       58.27     37.51 o
   3  -3  20       15.84       96.79     53.25 o
   4  -3  20       40.27       56.07     54.37 o
   5  -3  20       25.74       29.14     21.81 o
  -7  -2  20       20.62       53.73     30.85 o
  -6  -2  20       14.07        2.38     20.66 o
  -5  -2  20       19.07        0.89     33.70 o
  -4  -2  20       23.56      -66.65     85.35 o
  -3  -2  20       29.03       53.65     39.21 o
  -2  -2  20       95.95       93.58     24.66 o
  -1  -2  20        5.09      -18.29     19.94 o
   0  -2  20       21.52       -8.88     30.29 o
   1  -2  20       10.07       41.64     24.35 o
   2  -2  20        0.52      -28.82     30.06 o
   3  -2  20        1.46       21.34     31.23 o
   4  -2  20        1.93       -3.01     43.23 o
   5  -2  20        0.21      -19.11     41.33 o
  -7  -1  20       55.88       74.98     52.40 o
  -6  -1  20       40.72       35.34     28.66 o
  -5  -1  20       32.94       23.72     27.11 o
  -4  -1  20       64.75      139.93     33.77 o
  -3  -1  20      181.82      158.33     44.87 o
  -2  -1  20      162.95      173.76     55.66 o
  -1  -1  20      180.84      154.37     41.33 o
   0  -1  20       76.28       73.54     35.94 o
   1  -1  20       64.96       94.54     35.68 o
   2  -1  20       52.76       34.53     22.47 o
   3  -1  20       21.02       40.73     23.09 o
   4  -1  20       30.47       23.27     30.17 o
   5  -1  20       56.23       94.85     25.65 o
  -7   0  20       44.00       63.29     45.54 o
  -6   0  20      111.93       78.80     83.13 o
  -5   0  20       76.66       70.02     35.81 o
  -4   0  20      183.71      113.59     44.47 o
  -3   0  20       78.79      118.57     25.32 o
  -2   0  20       81.92      110.41     39.23 o
  -1   0  20      137.48      186.14     84.05 o
   0   0  20      144.88      138.25     68.84 o
   1   0  20      260.87      348.09     74.40 o
   2   0  20      106.74       51.80     30.06 o
   3   0  20      151.90      117.74     35.14 o
   4   0  20      172.15      102.59     28.21 o
   5   0  20      114.17       25.50     20.39 o
  -8   1  20       11.88      -20.04     66.43 o
  -7   1  20        8.23       10.12     38.41 o
  -6   1  20        0.90       32.42     23.83 o
  -5   1  20        3.57        3.42     32.57 o
  -4   1  20      105.76       39.35     40.08 o
  -3   1  20      131.96       62.15     37.65 o
  -2   1  20      135.30       83.58     36.60 o
  -1   1  20       64.51       88.82     35.56 o
   0   1  20       64.05       53.91     23.20 o
   1   1  20       63.89       60.05     30.70 o
   2   1  20      137.58      119.03     33.44 o
   3   1  20       73.35       60.71     39.34 o
   4   1  20       80.05       28.47     24.61 o
  -8   2  20        6.03      -13.73     64.57 o
  -7   2  20        1.57      -30.47     31.02 o
  -6   2  20        0.54      -12.82     36.77 o
  -5   2  20        0.05       22.92     25.31 o
  -4   2  20        1.28        7.95     32.12 o
  -3   2  20        1.47       13.42     22.36 o
  -2   2  20        3.20       11.01     28.81 o
  -1   2  20        5.15       32.47     30.18 o
   0   2  20        8.01       53.66     21.80 o
   1   2  20        1.69       -0.56     31.91 o
   2   2  20        3.19       22.82     26.24 o
   3   2  20        8.04       -7.84     24.37 o
   4   2  20       12.98       14.76     21.63 o
  -8   3  20       32.05       -0.74     59.75 o
  -7   3  20       46.17       20.26     28.52 o
  -6   3  20        6.40        3.52     34.03 o
  -5   3  20       17.92       -4.23     24.44 o
  -4   3  20       42.64       37.79     34.91 o
  -3   3  20       80.19       53.07     34.79 o
  -2   3  20       76.94       79.26     34.70 o
  -1   3  20       86.28       99.44     33.77 o
   0   3  20       18.06        8.87     24.75 o
   1   3  20        9.72      -22.72     25.70 o
   2   3  20       34.02       22.56     29.87 o
   3   3  20       14.16       -5.32     17.89 o
  -7   4  20       53.23       72.45     59.75 o
  -6   4  20       76.77       94.57     74.59 o
  -5   4  20      121.09       84.44     42.58 o
  -4   4  20       85.07       61.38     37.54 o
  -3   4  20      114.08      199.35     40.82 o
  -2   4  20       27.37       52.58     23.37 o
  -1   4  20       97.70       73.82     31.41 o
   0   4  20       90.72       68.13     43.97 o
   1   4  20      171.80      178.18     32.20 o
   2   4  20       86.42       44.39     33.40 o
   3   4  20       66.01       57.15     67.91 o
  -7   5  20       14.84       38.22     57.89 o
  -6   5  20       75.61       60.74     30.88 o
  -5   5  20       86.35       34.44     38.29 o
  -4   5  20       98.70      228.56     94.07 o
  -3   5  20      149.28      192.53     30.40 o
  -2   5  20      142.90       86.75     34.38 o
  -1   5  20      203.49      103.23     34.51 o
   0   5  20       38.25       27.83     25.41 o
   1   5  20       23.48        3.85     20.58 o
   2   5  20       68.00       35.63     41.56 o
  -6   6  20       16.73       -3.71     28.57 o
  -5   6  20        4.68       62.06     82.20 o
  -4   6  20       11.38        8.65     42.12 o
  -3   6  20        0.72      -21.90     30.91 o
  -2   6  20       10.94       15.56     33.77 o
  -1   6  20       41.33       33.90     27.58 o
   0   6  20       17.31       17.56     25.13 o
  -5   7  20       15.19       78.11     76.45 o
  -4   7  20       19.19       31.24     42.68 o
  -3   7  20       47.09       39.67     33.13 o
  -2   7  20       10.17       31.61     30.99 o
  -1   7  20       18.62       17.44     40.45 o
  -1  -7  21       81.97      123.20     76.45 o
   0  -7  21       56.59       43.37     30.36 o
   1  -7  21       33.89       34.44     33.15 o
   2  -7  21       62.76      105.47     53.40 o
  -3  -6  21       28.32       71.29     52.40 o
  -2  -6  21       18.07       52.76     35.27 o
  -1  -6  21       38.10       11.99     22.63 o
   0  -6  21       32.51       21.25     18.94 o
   1  -6  21       71.57       83.94     69.58 o
   2  -6  21       95.19       86.21     49.19 o
   3  -6  21      117.44      106.59     52.06 o
  -4  -5  21        3.07       74.03     78.86 o
  -3  -5  21        0.04      -23.71     28.24 o
  -2  -5  21        0.30        0.13     18.84 o
  -1  -5  21        0.97       -2.61     22.45 o
   0  -5  21        0.80       13.26     38.17 o
   1  -5  21       12.12       28.33     40.49 o
   2  -5  21       55.21       48.87     31.58 o
   3  -5  21       10.66       24.36     40.65 o
   4  -5  21        6.96       10.12     28.09 o
  -5  -4  21       42.24        1.41     28.65 o
  -4  -4  21       51.37      103.61     42.79 o
  -3  -4  21       45.49      110.78     29.26 o
  -2  -4  21       12.30      -22.64     56.04 o
  -1  -4  21        9.03       11.46     36.57 o
   0  -4  21       13.88       41.04     48.80 o
   1  -4  21        0.68      -19.13     21.88 o
   2  -4  21       39.87       70.19     31.22 o
   3  -4  21       66.83      125.84     36.37 o
   4  -4  21        2.95       17.13     27.21 o
  -5  -3  21       69.20       98.72     63.07 o
  -4  -3  21      100.61      113.33     48.68 o
  -3  -3  21       80.61       20.41     55.66 o
  -2  -3  21       51.95       54.64     30.31 o
  -1  -3  21       99.10      102.85     32.59 o
   0  -3  21      136.01      149.19     46.56 o
   1  -3  21       13.62        7.07     67.35 o
   2  -3  21       40.36       53.42     49.91 o
   3  -3  21      105.85      157.01     55.48 o
   4  -3  21      102.50      164.96     56.78 o
  -6  -2  21       18.49      -15.38     27.97 o
  -5  -2  21       17.31       11.12     38.96 o
  -4  -2  21       39.55       27.68     58.82 o
  -3  -2  21       17.74        4.24     22.96 o
  -2  -2  21       63.57       83.29     30.78 o
  -1  -2  21       58.19       -1.04     23.63 o
   0  -2  21      113.53       94.80     31.73 o
   1  -2  21      113.54      121.92     35.81 o
   2  -2  21      114.15      183.95     69.58 o
   3  -2  21      136.18      170.10     56.59 o
   4  -2  21       55.06       89.10    108.92 o
  -6  -1  21        2.34       17.35     28.44 o
  -5  -1  21        2.17       25.93     23.98 o
  -4  -1  21        6.91       18.16     37.34 o
  -3  -1  21        0.15      -27.78     27.78 o
  -2  -1  21       59.07       59.31     39.36 o
  -1  -1  21       35.22      -10.50     24.05 o
   0  -1  21       43.25       31.99     41.75 o
   1  -1  21       33.86      143.84     29.28 o
   2  -1  21       91.21      104.85     37.52 o
   3  -1  21       59.87       95.56     28.57 o
   4  -1  21        3.72       67.55     98.53 o
  -7   0  21       39.15       43.94     45.28 o
  -6   0  21       25.72       42.49     32.74 o
  -5   0  21        0.27        1.10     32.80 o
  -4   0  21        0.15        0.94     23.00 o
  -3   0  21        0.45      -10.15     32.92 o
  -2   0  21        0.60      -29.09     34.70 o
  -1   0  21        5.46      -19.68     19.68 o
   0   0  21        7.26      132.63     40.08 o
   1   0  21       10.77      103.49     71.81 o
   2   0  21        1.25       -4.78     27.16 o
   3   0  21        5.55       -4.76     16.66 o
   4   0  21        1.32       -2.96     23.19 o
  -7   1  21       26.05       19.32     32.06 o
  -6   1  21       17.06        5.01     26.35 o
  -5   1  21       70.53       81.89     56.04 o
  -4   1  21       69.55       67.00     30.78 o
  -3   1  21      103.19       67.96     32.66 o
  -2   1  21       68.93       73.34     37.24 o
  -1   1  21       25.11       34.52     47.50 o
   0   1  21      123.33       82.30     35.42 o
   1   1  21       90.56       79.42     35.81 o
   2   1  21       45.24       28.33     29.78 o
   3   1  21       35.87       27.56     41.01 o
   4   1  21       25.63       20.92     25.64 o
  -7   2  21       37.98       -2.53     37.41 o
  -6   2  21       31.07      -11.03     51.95 o
  -5   2  21       42.72       44.39     42.12 o
  -4   2  21       31.50        9.53     33.59 o
  -3   2  21      103.87       39.19     35.50 o
  -2   2  21      125.06       89.18     37.34 o
  -1   2  21      145.06      139.75     39.22 o
   0   2  21       63.60      111.70     35.12 o
   1   2  21       88.38       68.39     24.16 o
   2   2  21       46.22       11.32     26.77 o
   3   2  21       87.10       44.34     30.79 o
  -7   3  21        2.21      -26.41     26.41 o
  -6   3  21       20.63       19.92     30.14 o
  -5   3  21       21.52      -20.05     37.41 o
  -4   3  21       41.91       83.38     56.04 o
  -3   3  21       56.74       17.08     32.61 o
  -2   3  21       68.51       36.87     32.98 o
  -1   3  21      128.43      127.64     73.48 o
   0   3  21       23.41       24.32     28.71 o
   1   3  21       21.81       54.44     46.20 o
   2   3  21       14.84       -6.40     24.66 o
  -7   4  21        2.18      -49.73     70.51 o
  -6   4  21        1.13      -26.83     29.15 o
  -5   4  21        0.20       21.84     27.36 o
  -4   4  21       30.64       12.22     53.44 o
  -3   4  21        9.68       24.23     42.30 o
  -2   4  21        5.53       41.83     32.46 o
  -1   4  21        1.62        3.84     26.18 o
   0   4  21        1.50        1.34     14.26 o
   1   4  21       18.95        8.60     24.34 o
   2   4  21       20.64       -9.39     23.66 o
  -6   5  21       20.56       36.63     54.74 o
  -5   5  21       27.95      117.20    102.98 o
  -4   5  21       57.45        0.14     30.58 o
  -3   5  21       52.75      219.82    119.86 o
  -2   5  21       43.21       81.88     39.34 o
  -1   5  21       42.43       41.47     30.69 o
   0   5  21        6.37       14.01     26.21 o
   1   5  21        3.52       15.39     24.83 o
  -5   6  21       52.03       35.63     40.20 o
  -4   6  21       80.16      104.84     58.26 o
  -3   6  21       65.56       19.83     20.16 o
  -2   6  21       95.58       90.97     50.47 o
  -1   6  21      142.52      120.33     61.60 o
  -1  -6  22       37.61       89.48     42.41 o
   0  -6  22       24.35      -16.53     22.98 o
   1  -6  22       17.35        5.34     29.02 o
   2  -6  22       13.32       45.27     40.08 o
  -3  -5  22       30.25       47.76     22.06 o
  -2  -5  22       44.76        1.30     29.16 o
  -1  -5  22       38.76       61.35     33.64 o
   0  -5  22       50.51       65.04     46.45 o
   1  -5  22       43.25       13.17     57.52 o
   2  -5  22       80.97       60.27     46.84 o
   3  -5  22       20.97       -0.97     25.62 o
  -4  -4  22        8.70      -26.99     26.99 o
  -3  -4  22       29.64      -32.66     60.86 o
  -2  -4  22       54.88      120.98     73.85 o
  -1  -4  22       36.77       -0.21     33.56 o
   0  -4  22       11.25       30.89     39.34 o
   1  -4  22       18.98       24.41     29.40 o
   2  -4  22      122.83      181.91     49.73 o
   3  -4  22      117.78       74.50     33.98 o
  -5  -3  22        2.47       61.27     49.91 o
  -4  -3  22        1.69       46.39     38.97 o
  -3  -3  22        0.16       31.54     60.49 o
  -2  -3  22        0.73       29.45     29.67 o
  -1  -3  22        4.48      -11.13     24.49 o
   0  -3  22       37.32       33.98     39.62 o
   1  -3  22       29.65       15.74     26.29 o
   2  -3  22       38.28       56.02     41.05 o
   3  -3  22        2.89      106.53     32.74 o
  -5  -2  22       17.19       11.97     31.01 o
  -4  -2  22       25.83       79.03     34.94 o
  -3  -2  22        4.03       30.30     26.53 o
  -2  -2  22       28.12       59.66     42.24 o
  -1  -2  22       48.09       91.46     67.17 o
   0  -2  22        5.86       34.04     66.80 o
   1  -2  22        6.20       17.95     37.48 o
   2  -2  22        0.94       97.61     54.74 o
   3  -2  22       22.36       14.91     40.63 o
   4  -2  22       13.80       30.28     54.74 o
  -6  -1  22       18.71       16.40     25.77 o
  -5  -1  22       84.20       58.36     46.98 o
  -4  -1  22       73.35       98.71     47.48 o
  -3  -1  22       57.31       80.09     45.13 o
  -2  -1  22       58.15       53.07     24.40 o
  -1  -1  22       70.24       82.19     41.19 o
   0  -1  22      105.13       66.80     39.62 o
   1  -1  22       48.03      105.51     40.67 o
   2  -1  22       60.49      144.25     34.33 o
   3  -1  22       73.95      134.60     41.59 o
  -6   0  22       56.94       20.90     43.27 o
  -5   0  22       81.51       74.99     51.77 o
  -4   0  22       25.25       28.73     27.09 o
  -3   0  22       47.64       61.80     41.17 o
  -2   0  22       21.55       46.70     39.10 o
  -1   0  22       55.76       39.34     29.87 o
   0   0  22       90.85       60.04     37.39 o
   1   0  22       60.06       14.91     38.04 o
   2   0  22      132.39      142.48     40.15 o
   3   0  22      153.87      100.32     38.55 o
  -6   1  22       12.11       32.65     32.47 o
  -5   1  22        0.23       -6.33     57.52 o
  -4   1  22        7.08       50.81     40.63 o
  -3   1  22       28.85       13.26     35.44 o
  -2   1  22       28.80       52.62     40.63 o
  -1   1  22       25.38       14.52     19.68 o
   0   1  22        9.01       63.87     46.57 o
   1   1  22       29.39       59.00     80.71 o
   2   1  22       42.57       19.03     52.51 o
   3   1  22       38.66      107.74     42.49 o
  -6   2  22        4.58       31.45     33.30 o
  -5   2  22        8.42       35.18     46.02 o
  -4   2  22       10.29        0.25     23.87 o
  -3   2  22        5.99       11.93     24.08 o
  -2   2  22        0.33       14.84     44.90 o
  -1   2  22        1.87       49.22     25.02 o
   0   2  22        3.52       44.13     76.63 o
   1   2  22        1.10       24.69     30.30 o
   2   2  22        0.75       -7.37     28.95 o
  -6   3  22       61.24       53.30     46.76 o
  -5   3  22       37.80       31.38     30.54 o
  -4   3  22       59.53       45.88     39.61 o
  -3   3  22       65.01      144.06     43.23 o
  -2   3  22       57.64      118.32     63.83 o
  -1   3  22       34.39       52.91     25.42 o
   0   3  22       12.33       18.18     30.02 o
   1   3  22       18.10       51.84     44.16 o
   2   3  22       36.32        3.71     38.22 o
  -6   4  22       43.65        4.45     35.63 o
  -5   4  22       38.16       20.94     39.91 o
  -4   4  22       39.63       60.56     56.22 o
  -3   4  22       36.32       95.40     50.28 o
  -2   4  22      101.77      191.58     43.33 o
  -1   4  22       67.71      111.02     27.81 o
   0   4  22      127.94       90.38     34.94 o
   1   4  22      152.49       41.56     28.20 o
  -5   5  22        7.80       10.00     37.39 o
  -4   5  22        4.37      234.03     58.63 o
  -3   5  22       29.69       64.30     28.31 o
  -2   5  22       84.73       91.53     38.59 o
  -1   5  22       39.80       59.37     34.27 o
  -1  -5  23        1.63      -49.07     49.07 o
   0  -5  23        3.03       48.63     28.85 o
   1  -5  23        1.66      -35.07     45.92 o
  -3  -4  23        5.04       62.72     69.77 o
  -2  -4  23       12.16      -35.61     35.61 o
  -1  -4  23        3.52       66.09     34.26 o
   0  -4  23       13.57       39.46     44.83 o
   1  -4  23       54.46       29.67     31.03 o
   2  -4  23       30.76       -2.83     39.34 o
  -4  -3  23       12.65      143.61     78.67 o
  -3  -3  23       38.98       51.95     40.82 o
  -2  -3  23       86.71      137.51     38.21 o
  -1  -3  23       54.79       68.35     33.80 o
   0  -3  23      110.09      174.19     48.98 o
   1  -3  23       66.35       55.82     44.34 o
   2  -3  23       21.23       -3.89     35.82 o
  -4  -2  23       13.21       -2.97     34.14 o
  -3  -2  23       46.70        5.91     31.73 o
  -2  -2  23       36.36       51.58     62.34 o
  -1  -2  23       37.72       44.53     30.34 o
   0  -2  23       53.45       41.06     40.92 o
   1  -2  23       47.25       38.75     54.74 o
   2  -2  23       65.25       43.48     40.15 o
  -5  -1  23        0.01      -17.88     43.00 o
  -4  -1  23        2.09       23.13     34.51 o
  -3  -1  23        5.51      -21.89     35.25 o
  -2  -1  23        0.97        0.74     48.24 o
  -1  -1  23        5.90       29.89     28.40 o
   0  -1  23        0.01        1.85     27.65 o
   1  -1  23        6.90       33.41     27.01 o
   2  -1  23       21.22       -9.96     58.08 o
  -5   0  23        1.17       11.77     29.50 o
  -4   0  23        0.05       32.47     30.73 o
  -3   0  23        3.58      -25.98     33.77 o
  -2   0  23       15.13       35.34     29.16 o
  -1   0  23       17.37       62.29     42.49 o
   0   0  23       10.73       72.26     42.68 o
   1   0  23       14.11       74.77     41.56 o
   2   0  23        8.11       21.41     37.11 o
  -5   1  23       67.12       60.02     47.73 o
  -4   1  23       99.86       66.34     42.30 o
  -3   1  23       65.41       41.66     40.92 o
  -2   1  23       59.61      110.81    110.59 o
  -1   1  23       30.51       70.88     56.59 o
   0   1  23       28.03       51.45     38.05 o
   1   1  23       59.66       36.56     35.54 o
   2   1  23       35.73      120.10     39.74 o
  -5   2  23       47.54       38.70     26.99 o
  -4   2  23       65.17       77.80     48.98 o
  -3   2  23       65.08       40.56     24.37 o
  -2   2  23      104.31      216.24     35.18 o
  -1   2  23       64.07       64.63     57.52 o
   0   2  23       75.38      126.59     30.21 o
   1   2  23       51.02       96.11     39.10 o
  -5   3  23        5.28        4.66     31.36 o
  -4   3  23        0.59      -29.92     29.92 o
  -3   3  23        7.64       61.16     28.86 o
  -2   3  23        3.94      -16.20     67.35 o
  -1   3  23       19.54       92.31     40.26 o
   0   3  23       36.91      -14.09     86.09 o
  -4   4  23        1.86       57.16     42.50 o
  -3   4  23        2.75        5.67    106.13 o
  -2   4  23       26.97       95.83     40.40 o
  -1   4  23       28.71      197.27     99.27 o
  -2  -3  24        5.42       44.03     46.56 o
  -1  -3  24        0.00       80.50     49.72 o
   0  -3  24        1.80      -21.51     25.45 o
  -2  -2  24       10.58       27.40     49.91 o
   0  -2  24       23.83       59.95     45.39 o
   1  -2  24        7.16       -4.08     51.58 o
  -3  -1  24       34.36       -0.17     22.30 o
  -1  -1  24       26.50       12.48     38.83 o
   0  -1  24       39.07       69.24     59.38 o
   1  -1  24       58.39       53.11     30.55 o
  -4   0  24       17.37       70.13     69.21 o
  -3   0  24       33.46       24.44     42.24 o
  -2   0  24       46.67       95.94     88.14 o
  -1   0  24       36.40      119.86     39.34 o
   0   0  24       67.26       99.11     26.76 o
   1   0  24       52.28       89.03     31.97 o
  -4   1  24        0.14       33.39     30.28 o
  -3   1  24       14.86       -3.17     26.97 o
  -2   1  24       14.62       54.64     43.43 o
  -1   1  24       10.12       82.02     43.15 o
   0   1  24        8.01       17.30     25.78 o
  -4   2  24       32.99       -7.05     58.26 o
  -3   2  24       26.62       29.87     30.80 o
  -2   2  24       24.72      153.84     55.48 o
  -1   2  24        5.16       47.45    117.08 o
 
